# Supplementary material for: Comparative genomic analyses on assassin bug Rhynocoris fuscipes (Hemiptera: Reduviidae) reveal genetic bases governing the diet-shift
Source: iScience. 2024 Jun 28;27(8):110411. doi: 10.1016/j.isci.2024.110411 (PMC11301091; doi:10.1016/j.isci.2024.110411)
Supplement: Table S6. Ortho-groups identified across R. fuscipes, A. lucorum, and R. pedestris (EXCEL), related to Figure 2 — The 1, 2, 3 in column names refer to the three species in order. [file mmc2.xlsx]

## Sheet: TableS6.OG
ID	A. lucorum	R. fuscipes	R. pedestris	GO_fuction1	GO_fuction2	GO_fuction3	GO_others	IPR_fuction1	IPR_fuction2	IPR_fuction3	IPR_others	Pfam_fuction1	Pfam_fuction2	Pfam_fuction3	Pfam_others	Diet_genes?
OG0000000	1	279	0													N
OG0000002	0	217	0													N
OG0000003	0	192	0													N
OG0000004	0	159	0													N
OG0000005	1	0	157					IPR013087:77/158:Domain Zinc finger C2H2-type	IPR008598:15/158:Domain Drought induced 19 protein type; zinc-binding domain	IPR015318:1/158:Domain Zinc finger; GAGA-binding factor	nan&IPR020683:1/158:Domain Ankyrin repeat-containing domain&IPR000313:1/158:Domain PWWP domain	PF13909:122/158:C2H2-type zinc-finger domain	PF00096:77/158:Zinc finger; C2H2 type	PF05605:15/158:Drought induced 19 protein (Di19); zinc-binding	nan&PF12796:1/158:Ankyrin repeats (3 copies)&PF13637:1/158:Ankyrin repeats (many copies)&PF00855:1/158:PWWP domain&PF09237:1/158:GAGA factor	N
OG0000007	0	138	0									PF13646:1/138:HEAT repeats				N
OG0000009	130	1	0	GO:0003677:3/131:DNA binding	GO:0005737:2/131:cytoplasm	GO:0000287:2/131:magnesium ion binding	nan&GO:0008253:2/131:5'-nucleotidase activity &GO:0016791:1/131:phosphatase activity &GO:0006508:1/131:proteolysis	IPR004122:2/131:Family Barrier- to-autointegration factor; BAF	IPR006434:2/131:Family Pyrimidine 5'-nucleotidase; eukaryotic	IPR010036:1/131:Family Magnesium-dependent phosphatase-1; eukaryotic/archaeal-type	nan&IPR028002:1/131:Domain Myb/SANT-like DNA-binding domain 5&IPR001356:1/131:Domain Homeobox domain&IPR027989:1/131:Domain Domain of unknown function DUF4461&IPR003117:1/131:Domain cAMP-dependent protein kinase regulatory subunit; dimerization-anchoring domain&IPR008753:1/131:Domain Peptidase M13; N-terminal domain	PF02961:2/131:Barrier to autointegration factor	PF05822:2/131:Pyrimidine 5'-nucleotidase (UMPH-1)	PF05649:1/131:Peptidase family M13	nan&PF00046:1/131:Homeodomain&PF12689:1/131:Acid Phosphatase&PF02197:1/131:Regulatory subunit of type II PKA R-subunit&PF13873:1/131:Myb/SANT-like DNA-binding domain&PF14688:1/131:Domain of unknown function (DUF4461)	N
OG0000010	0	129	1	GO:0035556:1/130:intracellular signal transduction	GO:0009190:1/130:cyclic nucleotide biosynthetic process			IPR001054:1/130:Domain Adenylyl cyclase class-3/4/guanylyl cyclase				PF00211:1/130:Adenylate and Guanylate cyclase catalytic domain				N
OG0000011	1	1	110	GO:0003677:65/112:DNA binding	GO:0003676:57/112:nucleic acid binding			IPR006600:77/112:Domain HTH CenpB-type DNA-binding domain	IPR007889:64/112:Domain DNA binding HTH domain; Psq-type	IPR004875:57/112:Domain DDE superfamily endonuclease domain	nan&IPR004210:2/112:Domain BESS motif&IPR007588:1/112:Domain Zinc finger; FLYWCH-type&IPR041577:1/112:Domain Reverse transcriptase/retrotransposon-derived protein; RNase H-like domain&IPR000477:1/112:Domain Reverse transcriptase domain&IPR029526:1/112:Domain PiggyBac transposable element-derived protein	PF03221:77/112:Tc5 transposase DNA-binding domain	PF04218:64/112:CENP-B N-terminal DNA-binding domain	PF03184:57/112:DDE superfamily endonuclease	nan&PF13384:4/112:Homeodomain-like domain&PF02944:2/112:BESS motif&PF13843:1/112:Transposase IS4&PF17919:1/112:RNase H-like domain found in reverse transcriptase&PF00078:1/112:Reverse transcriptase (RNA-dependent DNA polymerase)&PF04500:1/112:FLYWCH zinc finger domain	N
OG0000012	2	2	107	GO:0015074:5/111:DNA integration				IPR005312:53/111:Family Protein of unknown function DUF1759	IPR008737:47/111:Domain Peptidase aspartic; putative	IPR041588:16/111:Domain Integrase zinc-binding domain	nan&IPR008042:7/111:Family Retrotransposon; Pao&IPR040676:5/111:Domain Domain of unknown function DUF5641&IPR001584:5/111:Domain Integrase; catalytic core&IPR004119:1/111:Family Ecdysteroid kinase-like	PF03564:53/111:Protein of unknown function (DUF1759)	PF05585:47/111:Putative peptidase (DUF1758)	PF17921:16/111:Integrase zinc binding domain	nan&PF05380:7/111:Pao retrotransposon peptidase &PF18701:5/111:Family of unknown function (DUF5641)&PF00665:5/111:Integrase core domain&PF02958:1/111:Ecdysteroid kinase-like family&PF13650:1/111:Aspartyl protease	N
OG0000013	0	102	0													N
OG0000015	95	0	0	GO:0008270:17/95:zinc ion binding	GO:0003676:17/95:nucleic acid binding	GO:0006468:1/95:protein phosphorylation	nan&GO:0004672:1/95:protein kinase activity &GO:0005524:1/95:ATP binding &GO:0016491:1/95:oxidoreductase activity	IPR001878:17/95:Domain Zinc finger; CCHC-type	IPR026523:10/95:Family Paraneoplastic antigen Ma	IPR005162:7/95:Domain Retrotransposon gag domain	nan&IPR002347:1/95:Family Short-chain dehydrogenase/reductase SDR&IPR000719:1/95:Domain Protein kinase domain&IPR007701:1/95:Domain Interferon-related developmental regulator; N-terminal	PF00098:17/95:Zinc knuckle	PF14893:10/95:PNMA	PF03732:7/95:Retrotransposon gag protein	nan&PF05004:1/95:Interferon-related developmental regulator (IFRD)&PF00069:1/95:Protein kinase domain&PF00106:1/95:short chain dehydrogenase	N
OG0000016	0	93	0													N
OG0000020	4	0	76	GO:0003676:48/80:nucleic acid binding	GO:0003677:45/80:DNA binding	GO:0005515:2/80:protein binding		IPR006600:57/80:Domain HTH CenpB-type DNA-binding domain	IPR004875:48/80:Domain DDE superfamily endonuclease domain	IPR007889:45/80:Domain DNA binding HTH domain; Psq-type	nan&IPR013122:2/80:Domain Polycystin cation channel; PKD1/PKD2&IPR001024:2/80:Domain PLAT/LH2 domain	PF03221:57/80:Tc5 transposase DNA-binding domain	PF03184:48/80:DDE superfamily endonuclease	PF04218:45/80:CENP-B N-terminal DNA-binding domain	nan&PF01477:2/80:PLAT/LH2 domain&PF08016:2/80:Polycystin cation channel	N
OG0000021	4	1	72	GO:0050660:1/77:flavin adenine dinucleotide binding	GO:0016614:1/77:oxidoreductase activity; acting on CH-OH group of donors	GO:0020037:1/77:heme binding	nan&GO:0015074:1/77:DNA integration &GO:0007165:1/77:signal transduction &GO:0005515:1/77:protein binding	IPR000477:56/77:Domain Reverse transcriptase domain	IPR007123:4/77:Domain Gelsolin-like domain	IPR018061:9/77:Domain Retropepsins	nan&IPR041577:4/77:Domain Reverse transcriptase/retrotransposon-derived protein; RNase H-like domain&IPR041588:2/77:Domain Integrase zinc-binding domain&IPR000971:1/77:Domain Globin&IPR038717:1/77:Domain Tc1-like transposase; DDE domain&IPR001584:1/77:Domain Integrase; catalytic core&IPR000488:1/77:Domain Death domain&IPR000172:1/77:Domain Glucose-methanol-choline oxidoreductase; N-terminal&IPR04…	PF00078:56/77:Reverse transcriptase (RNA-dependent DNA polymerase)	PF00626:4/77:Gelsolin repeat	PF00077:9/77:Retroviral aspartyl protease	nan&PF17919:4/77:RNase H-like domain found in reverse transcriptase&PF17921:2/77:Integrase zinc binding domain&PF00732:1/77:GMC oxidoreductase&PF00531:1/77:Death domain&PF17917:1/77:RNase H-like domain found in reverse transcriptase&PF13358:1/77:DDE superfamily endonuclease&PF13650:1/77:Aspartyl protease&PF00042:1/77:Globin&PF00665:1/77:Integrase core domain	N
OG0000022	0	71	0													N
OG0000023	0	0	70	GO:0004869:1/70:cysteine-type endopeptidase inhibitor activity	GO:0005509:1/70:calcium ion binding			IPR029526:60/70:Domain PiggyBac transposable element-derived protein	IPR000010:1/70:Domain Cystatin domain	IPR002048:1/70:Domain EF-hand domain	nan&IPR032718:1/70:Domain PiggyBac transposable element-derived protein 4; C-terminal zinc-ribbon	PF13843:60/70:Transposase IS4	PF00031:1/70:Cystatin domain	PF13499:1/70:EF-hand domain pair	nan&PF17900:1/70:Peptidase M1 N-terminal domain&PF13842:1/70:DDE_Tnp_1-like zinc-ribbon	N
OG0000024	62	1	2	GO:0004930:1/65:G protein-coupled receptor activity	GO:0003700:1/65:DNA-binding transcription factor activity	GO:0016021:1/65:integral component of membrane	nan&GO:0006355:1/65:regulation of transcription; DNA-templated &GO:0005515:1/65:protein binding &GO:0007186:1/65:G protein-coupled receptor signaling pathway &GO:0016491:1/65:oxidoreductase activity	IPR003961:1/65:Domain Fibronectin type III	IPR013099:3/65:Domain Potassium channel domain	IPR013098:1/65:Domain Immunoglobulin I-set	nan&IPR008160:1/65:Repeat Collagen triple helix repeat&IPR002347:1/65:Family Short-chain dehydrogenase/reductase SDR&IPR000276:1/65:Family G protein-coupled receptor; rhodopsin-like&IPR014044:1/65:Domain CAP domain&IPR004827:1/65:Domain Basic-leucine zipper domain&IPR005312:1/65:Family Protein of unknown function DUF1759&IPR041653:1/65:Repeat Importin repeat 4	PF00041:1/65:Fibronectin type III domain	PF07679:1/65:Immunoglobulin I-set domain	PF07885:3/65:Ion channel	nan&PF13927:1/65:Immunoglobulin domain&PF01391:1/65:Collagen triple helix repeat (20 copies)&PF00188:1/65:Cysteine-rich secretory protein family&PF00170:1/65:bZIP transcription factor&PF00001:1/65:7 transmembrane receptor (rhodopsin family)&PF13646:1/65:HEAT repeats&PF00106:1/65:short chain dehydrogenase&PF03564:1/65:Protein of unknown function (DUF1759)&PF18808:1/65:Importin repeat	N
OG0000026	0	57	0													N
OG0000028	55	0	0	GO:0003779:1/55:actin binding	GO:0004930:1/55:G protein-coupled receptor activity	GO:0007186:1/55:G protein-coupled receptor signaling pathway	nan&GO:0016021:1/55:integral component of membrane	IPR000276:1/55:Family G protein-coupled receptor; rhodopsin-like	IPR005178:1/55:Family Organic solute transporter subunit alpha/Transmembrane protein 184	IPR034907:1/55:Domain Nucleoside diphosphate kinase-like domain	nan&IPR005455:1/55:Family Profilin&IPR001304:1/55:Domain C-type lectin-like	PF00334:1/55:Nucleoside diphosphate kinase	PF00059:1/55:Lectin C-type domain	PF00235:1/55:Profilin	nan&PF03619:1/55:Organic solute transporter Ostalpha&PF00001:1/55:7 transmembrane receptor (rhodopsin family)&PF00406:1/55:Adenylate kinase	N
OG0000029	2	1	52	GO:0003824:22/55:catalytic activity				IPR005135:22/55:Domain Endonuclease/exonuclease/phosphatase	IPR000477:17/55:Domain Reverse transcriptase domain	IPR001507:1/55:Domain Zona pellucida domain	nan&IPR019144:1/55:Family Membralin	PF14529:22/55:Endonuclease-reverse transcriptase	PF00078:17/55:Reverse transcriptase (RNA-dependent DNA polymerase)	PF00100:1/55:Zona pellucida-like domain	nan&PF09746:1/55:Tumour-associated protein	N
OG0000030	0	0	55	GO:0005515:20/55:protein binding				IPR020683:48/55:Domain Ankyrin repeat-containing domain	IPR002110:20/55:Repeat Ankyrin repeat			PF12796:48/55:Ankyrin repeats (3 copies)	PF13637:23/55:Ankyrin repeats (many copies)	PF00023:19/55:Ankyrin repeat	nan&PF13857:6/55:Ankyrin repeats (many copies)&PF13606:2/55:Ankyrin repeat	N
OG0000031	3	0	51									PF13650:20/54:Aspartyl protease	PF13975:8/54:gag-polyprotein putative aspartyl protease			N
OG0000034	0	2	48	GO:0003676:1/50:nucleic acid binding	GO:0016055:1/50:Wnt signaling pathway	GO:0004402:1/50:histone acetyltransferase activity	nan&GO:0004523:1/50:RNA-DNA hybrid ribonuclease activity &GO:0006355:1/50:regulation of transcription; DNA-templated &GO:0005576:1/50:extracellular region &GO:0016573:1/50:histone acetylation &GO:0005102:1/50:signaling receptor binding &GO:0007275:1/50:multicellular organism development	IPR002156:1/50:Domain Ribonuclease H domain	IPR005817:1/50:Family Wnt	IPR002717:1/50:Domain Histone acetyltransferase domain; MYST-type		PF00075:1/50:RNase H	PF01853:1/50:MOZ/SAS family	PF00110:1/50:wnt family		N
OG0000035	1	0	48					IPR029526:48/49:Domain PiggyBac transposable element-derived protein				PF13843:48/49:Transposase IS4				N
OG0000036	48	0	0					IPR031729:1/48:Domain Fanconi anaemia group A protein; N-terminal domain				PF15865:1/48:Fanconi anaemia group A protein N terminus				N
OG0000038	0	45	0													N
OG0000039	1	1	42	GO:0003824:15/44:catalytic activity				IPR000477:26/44:Domain Reverse transcriptase domain	IPR005135:15/44:Domain Endonuclease/exonuclease/phosphatase			PF00078:26/44:Reverse transcriptase (RNA-dependent DNA polymerase)	PF14529:15/44:Endonuclease-reverse transcriptase			N
OG0000040	39	2	2	GO:0016491:3/43:oxidoreductase activity	GO:0016021:2/43:integral component of membrane	GO:0004930:1/43:G protein-coupled receptor activity	nan&GO:0022857:1/43:transmembrane transporter activity &GO:0007186:1/43:G protein-coupled receptor signaling pathway &GO:0055085:1/43:transmembrane transport	IPR002347:3/43:Family Short-chain dehydrogenase/reductase SDR	IPR018108:1/43:Repeat Mitochondrial substrate/solute carrier	IPR000276:1/43:Family G protein-coupled receptor; rhodopsin-like	nan&IPR031568:1/43:Family Protein Pet117; mitochondrial&IPR005828:1/43:Family Major facilitator; sugar transporter-like&IPR010562:1/43:Family Haemolymph juvenile hormone binding	PF00153:1/43:Mitochondrial carrier protein	PF00106:3/43:short chain dehydrogenase	PF06585:1/43:Haemolymph juvenile hormone binding protein (JHBP)	nan&PF00083:1/43:Sugar (and other) transporter&PF15786:1/43:PET assembly of cytochrome c oxidase; mitochondrial&PF00001:1/43:7 transmembrane receptor (rhodopsin family)	N
OG0000041	1	1	40	GO:0015074:1/42:DNA integration				IPR040676:31/42:Domain Domain of unknown function DUF5641	IPR041588:6/42:Domain Integrase zinc-binding domain	IPR013087:1/42:Domain Zinc finger C2H2-type	nan&IPR001584:1/42:Domain Integrase; catalytic core	PF18701:31/42:Family of unknown function (DUF5641)	PF17921:6/42:Integrase zinc binding domain	PF00665:1/42:Integrase core domain	nan&PF00096:1/42:Zinc finger; C2H2 type	N
OG0000042	0	42	0													N
OG0000043	4	4	32					IPR025574:1/40:Repeat Nucleoporin FG repeat	IPR012969:1/40:Family Fibrinogen binding protein			PF02389:3/40:Cornifin (SPRR) family	PF13634:1/40:Nucleoporin FG repeat region	PF08017:1/40:Fibrinogen binding protein		N
OG0000044	13	21	5					IPR013087:36/39:Domain Zinc finger C2H2-type	IPR006612:1/39:Domain THAP-type zinc finger			PF00096:36/39:Zinc finger; C2H2 type	PF13909:28/39:C2H2-type zinc-finger domain	PF13912:2/39:C2H2-type zinc finger	nan&PF13894:2/39:C2H2-type zinc finger&PF12874:1/39:Zinc-finger of C2H2 type&PF05485:1/39:THAP domain	N
OG0000045	0	39	0													N
OG0000046	0	39	0													N
OG0000047	0	38	0													N
OG0000050	1	28	8					IPR006579:9/37:Domain Pre-C2HC domain				PF07530:9/37:Associated with zinc fingers				N
OG0000051	0	36	1													N
OG0000053	36	0	0					IPR004941:20/36:Family Baculovirus FP protein	IPR019787:1/36:Domain Zinc finger; PHD-finger			PF03258:20/36:Baculovirus FP protein	PF00628:1/36:PHD-finger			N
OG0000054	1	1	34	GO:0015074:15/36:DNA integration				IPR000477:20/36:Domain Reverse transcriptase domain	IPR041588:18/36:Domain Integrase zinc-binding domain	IPR001584:15/36:Domain Integrase; catalytic core	nan&IPR041373:15/36:Domain Reverse transcriptase; RNase H-like domain&IPR041577:7/36:Domain Reverse transcriptase/retrotransposon-derived protein; RNase H-like domain&IPR018061:1/36:Domain Retropepsins	PF00078:20/36:Reverse transcriptase (RNA-dependent DNA polymerase)	PF17921:18/36:Integrase zinc binding domain	PF17917:15/36:RNase H-like domain found in reverse transcriptase	nan&PF00665:15/36:Integrase core domain&PF17919:7/36:RNase H-like domain found in reverse transcriptase&PF00077:1/36:Retroviral aspartyl protease	N
OG0000055	0	35	1					IPR000477:14/36:Domain Reverse transcriptase domain				PF00078:14/36:Reverse transcriptase (RNA-dependent DNA polymerase)				N
OG0000056	0	0	36					IPR029526:35/36:Domain PiggyBac transposable element-derived protein				PF13843:35/36:Transposase IS4				N
OG0000057	35	0	0					IPR000033:1/35:Repeat LDLR class B repeat				PF00058:1/35:Low-density lipoprotein receptor repeat class B				N
OG0000058	2	1	32	GO:0005198:22/35:structural molecule activity				IPR013607:22/35:Domain Parvovirus coat protein VP1; N-terminal				PF08398:22/35:Phospholipase A2-like domain				N
OG0000059	32	1	1	GO:0004523:17/34:RNA-DNA hybrid ribonuclease activity	GO:0003676:17/34:nucleic acid binding	GO:0005840:3/34:ribosome	nan&GO:0003735:3/34:structural constituent of ribosome &GO:0006412:3/34:translation &GO:0055085:1/34:transmembrane transport &GO:0005741:1/34:mitochondrial outer membrane	IPR002156:17/34:Domain Ribonuclease H domain	IPR000218:3/34:Family Ribosomal protein L14P	IPR001163:1/34:Domain LSM domain; eukaryotic/archaea-type	nan&IPR018061:1/34:Domain Retropepsins&IPR005062:1/34:Domain SAC3/GANP/THP3; conserved domain&IPR000477:1/34:Domain Reverse transcriptase domain&IPR027246:1/34:Family Eukaryotic porin/Tom40	PF00075:17/34:RNase H	PF00238:3/34:Ribosomal protein L14p/L23e	PF00077:1/34:Retroviral aspartyl protease	nan&PF01423:1/34:LSM domain &PF00078:1/34:Reverse transcriptase (RNA-dependent DNA polymerase)&PF03399:1/34:SAC3/GANP family&PF01459:1/34:Eukaryotic porin	N
OG0000060	2	1	31	GO:0016592:1/34:mediator complex	GO:0006357:1/34:regulation of transcription by RNA polymerase II	GO:0003712:1/34:transcription coregulator activity		IPR005312:19/34:Family Protein of unknown function DUF1759	IPR008737:13/34:Domain Peptidase aspartic; putative	IPR008042:9/34:Family Retrotransposon; Pao	nan&IPR019087:1/34:Family Mediator of RNA polymerase II transcription subunit 15&IPR040676:1/34:Domain Domain of unknown function DUF5641	PF03564:19/34:Protein of unknown function (DUF1759)	PF05585:13/34:Putative peptidase (DUF1758)	PF05380:9/34:Pao retrotransposon peptidase	nan&PF09606:1/34:ARC105 or Med15 subunit of Mediator complex non-fungal&PF18701:1/34:Family of unknown function (DUF5641)&PF13415:1/34:Galactose oxidase; central domain	N
OG0000061	3	31	0													N
OG0000062	0	34	0													N
OG0000063	0	34	0	GO:0004523:1/34:RNA-DNA hybrid ribonuclease activity	GO:0003676:1/34:nucleic acid binding			IPR002156:1/34:Domain Ribonuclease H domain				PF00075:1/34:RNase H				N
OG0000064	0	0	34	GO:0000723:31/34:telomere maintenance	GO:0003678:31/34:DNA helicase activity	GO:0006281:31/34:DNA repair	nan&GO:0005524:3/34:ATP binding &GO:0004386:3/34:helicase activity	IPR010285:31/34:Family DNA helicase Pif1-like	IPR003840:3/34:Family DNA helicase			PF05970:31/34:PIF1-like helicase	PF02689:3/34:Helicase			N
OG0000066	33	0	0	GO:0006508:1/33:proteolysis	GO:0004930:1/33:G protein-coupled receptor activity	GO:0007186:1/33:G protein-coupled receptor signaling pathway	nan&GO:0016021:1/33:integral component of membrane &GO:0070006:1/33:metalloaminopeptidase activity	IPR000477:5/33:Domain Reverse transcriptase domain	IPR000819:1/33:Domain Peptidase M17; leucyl aminopeptidase; C-terminal	IPR008283:1/33:Domain Peptidase M17; leucyl aminopeptidase; N-terminal	nan&IPR006578:1/33:Domain MADF domain&IPR000276:1/33:Family G protein-coupled receptor; rhodopsin-like&IPR000938:1/33:Domain CAP Gly-rich domain	PF00078:5/33:Reverse transcriptase (RNA-dependent DNA polymerase)	PF02789:1/33:Cytosol aminopeptidase family; N-terminal domain	PF00883:1/33:Cytosol aminopeptidase family; catalytic domain	nan&PF10545:1/33:Alcohol dehydrogenase transcription factor Myb/SANT-like&PF01302:1/33:CAP-Gly domain&PF00001:1/33:7 transmembrane receptor (rhodopsin family)	N
OG0000067	1	1	31	GO:0006508:1/33:proteolysis	GO:0008234:1/33:cysteine-type peptidase activity			IPR010562:3/33:Family Haemolymph juvenile hormone binding	IPR000668:1/33:Domain Peptidase C1A; papain C-terminal			PF06585:3/33:Haemolymph juvenile hormone binding protein (JHBP)	PF00112:1/33:Papain family cysteine protease			N
OG0000068	0	33	0													N
OG0000069	2	0	30	GO:0003677:1/32:DNA binding	GO:0003924:1/32:GTPase activity	GO:0005525:1/32:GTP binding		IPR007889:1/32:Domain DNA binding HTH domain; Psq-type	IPR006689:1/32:Family Small GTPase superfamily; ARF/SAR type	IPR029526:1/32:Domain PiggyBac transposable element-derived protein		PF04218:1/32:CENP-B N-terminal DNA-binding domain	PF13843:1/32:Transposase IS4	PF00025:1/32:ADP-ribosylation factor family		N
OG0000072	0	1	31	GO:0006353:4/32:DNA-templated transcription; termination	GO:0003887:3/32:DNA-directed DNA polymerase activity	GO:0006260:3/32:DNA replication	nan&GO:0003677:3/32:DNA binding &GO:0000166:3/32:nucleotide binding	IPR004211:11/32:Family Recombination endonuclease VII	IPR011112:4/32:Domain Rho termination factor; N-terminal	IPR004868:3/32:Domain DNA-directed DNA polymerase; family B; mitochondria/virus	nan&IPR029526:1/32:Domain PiggyBac transposable element-derived protein	PF02945:11/32:Recombination endonuclease VII	PF07498:4/32:Rho termination factor; N-terminal domain	PF03175:3/32:DNA polymerase type B; organellar and viral	nan&PF13843:1/32:Transposase IS4	N
OG0000076	1	1	29													N
OG0000078	0	0	31	GO:0015074:5/31:DNA integration				IPR041373:16/31:Domain Reverse transcriptase; RNase H-like domain	IPR000477:14/31:Domain Reverse transcriptase domain	IPR041588:10/31:Domain Integrase zinc-binding domain	nan&IPR001584:5/31:Domain Integrase; catalytic core&IPR041577:2/31:Domain Reverse transcriptase/retrotransposon-derived protein; RNase H-like domain&IPR025476:1/31:Domain Helitron helicase-like domain	PF17917:16/31:RNase H-like domain found in reverse transcriptase	PF00078:14/31:Reverse transcriptase (RNA-dependent DNA polymerase)	PF17921:10/31:Integrase zinc binding domain	nan&PF00665:5/31:Integrase core domain&PF17919:2/31:RNase H-like domain found in reverse transcriptase&PF14214:1/31:Helitron helicase-like domain at N-terminus	N
OG0000079	0	0	31					IPR000477:4/31:Domain Reverse transcriptase domain				PF00078:4/31:Reverse transcriptase (RNA-dependent DNA polymerase)				N
OG0000080	29	1	0													N
OG0000081	9	11	10	GO:0005525:29/30:GTP binding				IPR018316:30/30:Domain Tubulin/FtsZ; 2-layer sandwich domain	IPR003008:29/30:Domain Tubulin/FtsZ; GTPase domain			PF03953:30/30:Tubulin C-terminal domain	PF00091:29/30:Tubulin/FtsZ family; GTPase domain			N
OG0000082	0	30	0													N
OG0000084	29	0	0					IPR031961:28/29:Domain Domain of unknown function DUF4780				PF16012:28/29:Domain of unknown function (DUF4780)				N
OG0000086	0	29	0													N
OG0000087	0	1	28					IPR029526:1/29:Domain PiggyBac transposable element-derived protein				PF13843:1/29:Transposase IS4				N
OG0000089	2	25	1					IPR004119:28/28:Family Ecdysteroid kinase-like				PF02958:28/28:Ecdysteroid kinase-like family				N
OG0000090	3	2	23	GO:0015074:2/28:DNA integration				IPR041588:12/28:Domain Integrase zinc-binding domain	IPR000477:10/28:Domain Reverse transcriptase domain	IPR041577:9/28:Domain Reverse transcriptase/retrotransposon-derived protein; RNase H-like domain	nan&IPR041373:3/28:Domain Reverse transcriptase; RNase H-like domain&IPR001584:2/28:Domain Integrase; catalytic core	PF17921:12/28:Integrase zinc binding domain	PF00078:10/28:Reverse transcriptase (RNA-dependent DNA polymerase)	PF17919:9/28:RNase H-like domain found in reverse transcriptase	nan&PF17917:3/28:RNase H-like domain found in reverse transcriptase&PF00665:2/28:Integrase core domain	N
OG0000091	0	0	28													N
OG0000092	7	11	9	GO:0016887:27/27:ATPase	GO:0005524:27/27:ATP binding			IPR013126:27/27:Family Heat shock protein 70 family				PF00012:27/27:Hsp70 protein				N
OG0000093	2	2	23	GO:0015074:8/27:DNA integration	GO:0016020:2/27:membrane	GO:0008083:2/27:growth factor activity		IPR041588:9/27:Domain Integrase zinc-binding domain	IPR001584:8/27:Domain Integrase; catalytic core	IPR000072:2/27:Domain PDGF/VEGF domain	nan&IPR041577:1/27:Domain Reverse transcriptase/retrotransposon-derived protein; RNase H-like domain&IPR013098:1/27:Domain Immunoglobulin I-set&IPR031961:1/27:Domain Domain of unknown function DUF4780	PF17921:9/27:Integrase zinc binding domain	PF00665:8/27:Integrase core domain	PF00341:2/27:PDGF/VEGF domain	nan&PF07679:1/27:Immunoglobulin I-set domain&PF17919:1/27:RNase H-like domain found in reverse transcriptase&PF16012:1/27:Domain of unknown function (DUF4780)&PF13927:1/27:Immunoglobulin domain	N
OG0000094	0	27	0													N
OG0000095	0	0	27	GO:0003677:9/27:DNA binding				IPR003656:9/27:Domain Zinc finger; BED-type				PF02892:9/27:BED zinc finger				N
OG0000096	24	1	1	GO:0005524:3/26:ATP binding	GO:0016887:3/26:ATPase	GO:0006597:1/26:spermine biosynthetic process	nan&GO:0008295:1/26:spermidine biosynthetic process &GO:0004014:1/26:adenosylmethionine decarboxylase activity	IPR003959:3/26:Domain ATPase; AAA-type; core	IPR001985:1/26:Family S-adenosylmethionine decarboxylase			PF00004:3/26:ATPase family associated with various cellular activities (AAA)	PF01536:1/26:Adenosylmethionine decarboxylase			N
OG0000097	26	0	0					IPR038717:19/26:Domain Tc1-like transposase; DDE domain				PF13358:19/26:DDE superfamily endonuclease				N
OG0000098	5	3	18													N
OG0000099	0	0	26	GO:0015074:21/26:DNA integration				IPR001584:21/26:Domain Integrase; catalytic core				PF00665:21/26:Integrase core domain				N
OG0000102	21	0	4	GO:0003735:2/25:structural constituent of ribosome	GO:0005762:2/25:mitochondrial large ribosomal subunit			IPR008042:4/25:Family Retrotransposon; Pao	IPR018615:2/25:Family Ribosomal protein L55; mitochondrial	IPR005312:2/25:Family Protein of unknown function DUF1759	nan&IPR008737:1/25:Domain Peptidase aspartic; putative&IPR040676:1/25:Domain Domain of unknown function DUF5641	PF05380:4/25:Pao retrotransposon peptidase	PF09776:2/25:Mitochondrial ribosomal protein L55	PF03564:2/25:Protein of unknown function (DUF1759)	nan&PF18701:1/25:Family of unknown function (DUF5641)&PF05585:1/25:Putative peptidase (DUF1758)	N
OG0000103	0	25	0													N
OG0000104	0	2	23	GO:0008168:1/25:methyltransferase activity	GO:0005634:1/25:nucleus	GO:0006364:1/25:rRNA processing		IPR022048:21/25:Family Envelope fusion protein-like	IPR012920:1/25:Domain Ribosomal RNA methyltransferase; Spb1; C-terminal			PF12259:21/25:Baculovirus F protein	PF07780:1/25:Spb1 C-terminal domain			N
OG0000105	0	0	25					IPR020234:1/25:Family Mite allergen; group-7				PF16984:1/25:Group 7 allergen				N
OG0000107	2	22	0													N
OG0000108	24	0	0	GO:0008270:19/24:zinc ion binding	GO:0003676:19/24:nucleic acid binding			IPR001878:19/24:Domain Zinc finger; CCHC-type	IPR005162:16/24:Domain Retrotransposon gag domain			PF00098:19/24:Zinc knuckle	PF03732:16/24:Retrotransposon gag protein			N
OG0000109	19	3	2					IPR000618:24/24:Family Insect cuticle protein				PF00379:24/24:Insect cuticle protein				N
OG0000110	22	0	2					IPR004941:16/24:Family Baculovirus FP protein	IPR019787:1/24:Domain Zinc finger; PHD-finger			PF03258:16/24:Baculovirus FP protein	PF00628:1/24:PHD-finger			N
OG0000111	2	2	20	GO:0006468:2/24:protein phosphorylation	GO:0005515:2/24:protein binding	GO:0004672:2/24:protein kinase activity	nan&GO:0005524:2/24:ATP binding &GO:0000723:1/24:telomere maintenance &GO:0006281:1/24:DNA repair &GO:0016020:1/24:membrane &GO:0003678:1/24:DNA helicase activity &GO:0055085:1/24:transmembrane transport	IPR013087:3/24:Domain Zinc finger C2H2-type	IPR000719:2/24:Domain Protein kinase domain	IPR002350:2/24:Domain Kazal domain	nan&IPR004156:1/24:Family Organic anion transporter polypeptide&IPR010285:1/24:Family DNA helicase Pif1-like&IPR025476:1/24:Domain Helitron helicase-like domain&IPR029526:1/24:Domain PiggyBac transposable element-derived protein	PF00096:3/24:Zinc finger; C2H2 type	PF00069:2/24:Protein kinase domain	PF07648:2/24:Kazal-type serine protease inhibitor domain	nan&PF05970:1/24:PIF1-like helicase&PF13843:1/24:Transposase IS4&PF03137:1/24:Organic Anion Transporter Polypeptide (OATP) family&PF14214:1/24:Helitron helicase-like domain at N-terminus	N
OG0000112	3	7	14	GO:0022857:23/24:transmembrane transporter activity	GO:0016020:23/24:membrane	GO:0055085:23/24:transmembrane transport	nan&GO:0016746:1/24:acyltransferase activity	IPR001734:23/24:Family Sodium/solute symporter	IPR032098:1/24:Domain Acyltransferase; C-terminal domain	IPR002123:1/24:Domain Phospholipid/glycerol acyltransferase		PF00474:23/24:Sodium:solute symporter family	PF16076:1/24:Acyltransferase C-terminus	PF01553:1/24:Acyltransferase		N
OG0000113	1	0	23	GO:0003677:20/24:DNA binding	GO:0003676:4/24:nucleic acid binding			IPR007889:20/24:Domain DNA binding HTH domain; Psq-type	IPR004875:4/24:Domain DDE superfamily endonuclease domain	IPR006600:1/24:Domain HTH CenpB-type DNA-binding domain		PF05225:20/24:helix-turn-helix; Psq domain	PF03184:4/24:DDE superfamily endonuclease	PF03221:1/24:Tc5 transposase DNA-binding domain		N
OG0000114	0	0	24	GO:0005515:2/24:protein binding				IPR020683:23/24:Domain Ankyrin repeat-containing domain	IPR018272:3/24:Domain PRANC domain	IPR002110:2/24:Repeat Ankyrin repeat		PF12796:23/24:Ankyrin repeats (3 copies)	PF13857:11/24:Ankyrin repeats (many copies)	PF13637:5/24:Ankyrin repeats (many copies)	nan&PF09372:3/24:PRANC domain&PF00023:2/24:Ankyrin repeat	N
OG0000115	23	0	0													N
OG0000116	23	0	0	GO:0003676:14/23:nucleic acid binding	GO:0004523:14/23:RNA-DNA hybrid ribonuclease activity			IPR002156:14/23:Domain Ribonuclease H domain				PF00075:14/23:RNase H				N
OG0000117	23	0	0					IPR031961:23/23:Domain Domain of unknown function DUF4780	IPR004941:1/23:Family Baculovirus FP protein	IPR005312:1/23:Family Protein of unknown function DUF1759		PF16012:23/23:Domain of unknown function (DUF4780)	PF03258:1/23:Baculovirus FP protein	PF03564:1/23:Protein of unknown function (DUF1759)		N
OG0000118	22	1	0	GO:0008270:3/23:zinc ion binding	GO:0008237:2/23:metallopeptidase activity	GO:0003676:1/23:nucleic acid binding		IPR014782:2/23:Domain Peptidase M1; membrane alanine aminopeptidase	IPR024571:2/23:Domain ERAP1-like C-terminal domain	IPR028002:1/23:Domain Myb/SANT-like DNA-binding domain 5	nan&IPR001878:1/23:Domain Zinc finger; CCHC-type	PF01433:2/23:Peptidase family M1 domain	PF17900:2/23:Peptidase M1 N-terminal domain	PF11838:2/23:ERAP1-like C-terminal domain	nan&PF00098:1/23:Zinc knuckle&PF13873:1/23:Myb/SANT-like DNA-binding domain	N
OG0000120	2	0	21	GO:0004930:2/23:G protein-coupled receptor activity	GO:0007186:2/23:G protein-coupled receptor signaling pathway	GO:0016021:2/23:integral component of membrane	nan&GO:0003677:1/23:DNA binding	IPR029526:17/23:Domain PiggyBac transposable element-derived protein	IPR000832:2/23:Family GPCR; family 2; secretin-like	IPR007889:1/23:Domain DNA binding HTH domain; Psq-type		PF13843:17/23:Transposase IS4	PF00002:2/23:7 transmembrane receptor (Secretin family)	PF05225:1/23:helix-turn-helix; Psq domain		N
OG0000121	1	0	22					IPR029526:7/23:Domain PiggyBac transposable element-derived protein	IPR010562:1/23:Family Haemolymph juvenile hormone binding	IPR032718:1/23:Domain PiggyBac transposable element-derived protein 4; C-terminal zinc-ribbon		PF13843:7/23:Transposase IS4	PF06585:1/23:Haemolymph juvenile hormone binding protein (JHBP)	PF13842:1/23:DDE_Tnp_1-like zinc-ribbon		N
OG0000122	0	0	23	GO:0019079:18/23:viral genome replication	GO:0005524:1/23:ATP binding	GO:0003676:1/23:nucleic acid binding		IPR001257:18/23:Domain Parvovirus non-structural protein 1; helicase domain	IPR011545:1/23:Domain DEAD/DEAH box helicase domain	IPR001650:1/23:Domain Helicase; C-terminal	nan&IPR025313:1/23:Domain Domain of unknown function DUF4217	PF01057:18/23:Parvovirus non-structural protein NS1	PF00270:1/23:DEAD/DEAH box helicase	PF00271:1/23:Helicase conserved C-terminal domain	nan&PF13959:1/23:Domain of unknown function (DUF4217)	N
OG0000123	0	0	23													N
OG0000124	0	0	23					IPR017996:23/23:Family Major royal jelly protein/protein yellow				PF03022:23/23:Major royal jelly protein				N
OG0000125	22	0	0													N
OG0000127	5	1	16	GO:0006508:20/22:proteolysis	GO:0008233:20/22:peptidase activity			IPR001096:20/22:Family Peptidase C13; legumain				PF01650:20/22:Peptidase C13 family				N
OG0000128	0	22	0													N
OG0000129	0	22	0	GO:0006468:1/22:protein phosphorylation	GO:0005524:1/22:ATP binding	GO:0004672:1/22:protein kinase activity		IPR013961:1/22:Domain RAI1-like	IPR000719:1/22:Domain Protein kinase domain			PF08652:1/22:RAI1 like PD-(D/E)XK nuclease	PF00069:1/22:Protein kinase domain			N
OG0000130	0	0	22	GO:0003824:3/22:catalytic activity				IPR005135:3/22:Domain Endonuclease/exonuclease/phosphatase				PF14529:3/22:Endonuclease-reverse transcriptase				N
OG0000131	21	0	0	GO:0003676:1/21:nucleic acid binding	GO:0003677:1/21:DNA binding			IPR007889:1/21:Domain DNA binding HTH domain; Psq-type	IPR006578:1/21:Domain MADF domain	IPR004875:1/21:Domain DDE superfamily endonuclease domain		PF10545:1/21:Alcohol dehydrogenase transcription factor Myb/SANT-like	PF05225:1/21:helix-turn-helix; Psq domain	PF03184:1/21:DDE superfamily endonuclease		N
OG0000132	21	0	0	GO:0005515:3/21:protein binding				IPR000408:4/21:Repeat Regulator of chromosome condensation; RCC1	IPR000210:3/21:Domain BTB/POZ domain			PF13540:7/21:Regulator of chromosome condensation (RCC1) repeat	PF00415:4/21:Regulator of chromosome condensation (RCC1) repeat	PF00651:3/21:BTB/POZ domain		N
OG0000133	21	0	0	GO:0016491:1/21:oxidoreductase activity				IPR002347:1/21:Family Short-chain dehydrogenase/reductase SDR	IPR027806:1/21:Domain Harbinger transposase-derived nuclease domain			PF13359:1/21:DDE superfamily endonuclease	PF00106:1/21:short chain dehydrogenase			N
OG0000135	4	10	7	GO:0016491:21/21:oxidoreductase activity				IPR002347:21/21:Family Short-chain dehydrogenase/reductase SDR				PF00106:21/21:short chain dehydrogenase				N
OG0000136	3	16	2					IPR001357:6/21:Domain BRCT domain	IPR015010:6/21:Domain Rap1 Myb domain			PF08914:6/21:Rap1 Myb domain	PF16589:6/21:BRCT domain; a BRCA1 C-terminus domain			N
OG0000137	1	1	19	GO:0004743:1/21:pyruvate kinase activity	GO:0000287:1/21:magnesium ion binding	GO:0006096:1/21:glycolytic process	nan&GO:0030955:1/21:potassium ion binding	IPR029526:20/21:Domain PiggyBac transposable element-derived protein	IPR015793:1/21:Domain Pyruvate kinase; barrel			PF13843:20/21:Transposase IS4	PF00224:1/21:Pyruvate kinase; barrel domain			N
OG0000138	1	0	20					IPR038717:14/21:Domain Tc1-like transposase; DDE domain				PF13358:14/21:DDE superfamily endonuclease				N
OG0000139	20	0	0					IPR029526:1/20:Domain PiggyBac transposable element-derived protein				PF13843:1/20:Transposase IS4				N
OG0000140	20	0	0					IPR010562:18/20:Family Haemolymph juvenile hormone binding				PF06585:18/20:Haemolymph juvenile hormone binding protein (JHBP)				N
OG0000141	20	0	0													N
OG0000142	20	0	0	GO:0016020:1/20:membrane	GO:0055085:1/20:transmembrane transport	GO:0015267:1/20:channel activity		IPR000425:1/20:Family Major intrinsic protein	IPR007482:1/20:Family Protein-tyrosine phosphatase-like; PTPLA			PF14223:2/20:gag-polypeptide of LTR copia-type	PF04387:1/20:Protein tyrosine phosphatase-like protein; PTPLA	PF00230:1/20:Major intrinsic protein		N
OG0000143	18	2	0					IPR018289:4/20:Domain MULE transposase domain	IPR005312:2/20:Family Protein of unknown function DUF1759	IPR000477:1/20:Domain Reverse transcriptase domain	nan&IPR019080:1/20:Domain YqaJ viral recombinase&IPR007588:1/20:Domain Zinc finger; FLYWCH-type	PF10551:4/20:MULE transposase domain	PF03564:2/20:Protein of unknown function (DUF1759)	PF04500:1/20:FLYWCH zinc finger domain	nan&PF00078:1/20:Reverse transcriptase (RNA-dependent DNA polymerase)&PF09588:1/20:YqaJ-like viral recombinase domain	N
OG0000145	20	0	0					IPR001916:2/20:Family Glycoside hydrolase; family 22				PF00062:2/20:C-type lysozyme/alpha-lactalbumin family				N
OG0000147	0	20	0													N
OG0000148	0	20	0	GO:0030682:12/20:mitigation of host defenses by symbiont	GO:0070026:4/20:nitric oxide binding	GO:0051381:4/20:histamine binding		IPR005657:12/20:Family Triabin/Procalin	IPR002351:4/20:Domain Nitrophorin domain	IPR000566:1/20:Domain Lipocalin/cytosolic fatty-acid binding domain		PF03973:12/20:Triabin	PF02087:4/20:Nitrophorin	PF00061:1/20:Lipocalin / cytosolic fatty-acid binding protein family		N
OG0000149	0	18	2													N
OG0000151	0	0	20					IPR000477:2/20:Domain Reverse transcriptase domain				PF00078:2/20:Reverse transcriptase (RNA-dependent DNA polymerase)				N
OG0000152	0	0	20													N
OG0000153	5	3	11					IPR031734:19/19:Family Transcription activator MBF2				PF15868:19/19:Transcription activator MBF2				N
OG0000154	5	13	1					IPR013087:17/19:Domain Zinc finger C2H2-type				PF00096:17/19:Zinc finger; C2H2 type	PF13909:5/19:C2H2-type zinc-finger domain			N
OG0000155	17	2	0					IPR014044:19/19:Domain CAP domain				PF00188:19/19:Cysteine-rich secretory protein family				N
OG0000156	2	1	16					IPR000477:15/19:Domain Reverse transcriptase domain				PF00078:15/19:Reverse transcriptase (RNA-dependent DNA polymerase)				N
OG0000157	5	13	1	GO:0004869:11/19:cysteine-type endopeptidase inhibitor activity	GO:0005515:2/19:protein binding			IPR000010:11/19:Domain Cystatin domain	IPR001660:2/19:Domain Sterile alpha motif domain			PF00031:11/19:Cystatin domain	PF00536:1/19:SAM domain (Sterile alpha motif)	PF07647:1/19:SAM domain (Sterile alpha motif)		N
OG0000158	17	2	0	GO:0003824:2/19:catalytic activity				IPR000477:3/19:Domain Reverse transcriptase domain	IPR005135:2/19:Domain Endonuclease/exonuclease/phosphatase			PF00078:3/19:Reverse transcriptase (RNA-dependent DNA polymerase)	PF14529:2/19:Endonuclease-reverse transcriptase			N
OG0000159	19	0	0													N
OG0000160	2	3	14	GO:0005576:1/19:extracellular region	GO:0008061:1/19:chitin binding			IPR002557:1/19:Domain Chitin binding domain				PF01607:1/19:Chitin binding Peritrophin-A domain				N
OG0000161	0	19	0	GO:0003676:12/19:nucleic acid binding	GO:0004523:12/19:RNA-DNA hybrid ribonuclease activity			IPR002156:12/19:Domain Ribonuclease H domain	IPR041426:1/19:Domain Mos1 transposase; HTH domain			PF00075:12/19:RNase H	PF17906:1/19:HTH domain in Mos1 transposase			N
OG0000162	0	3	16	GO:0005515:3/19:protein binding				IPR002350:3/19:Domain Kazal domain				PF00050:3/19:Kazal-type serine protease inhibitor domain				N
OG0000163	0	0	19	GO:0008270:9/19:zinc ion binding	GO:0003676:9/19:nucleic acid binding	GO:0046983:1/19:protein dimerization activity		IPR001878:9/19:Domain Zinc finger; CCHC-type	IPR011598:1/19:Domain Myc-type; basic helix-loop-helix (bHLH) domain			PF14223:16/19:gag-polypeptide of LTR copia-type	PF00098:9/19:Zinc knuckle	PF00010:1/19:Helix-loop-helix DNA-binding domain		N
OG0000164	0	0	19													N
OG0000165	16	1	1					IPR028002:1/18:Domain Myb/SANT-like DNA-binding domain 5				PF13873:1/18:Myb/SANT-like DNA-binding domain				N
OG0000166	18	0	0													N
OG0000167	15	2	1					IPR013162:3/18:Domain CD80-like; immunoglobulin C2-set	IPR004941:1/18:Family Baculovirus FP protein			PF08205:3/18:CD80-like C2-set immunoglobulin domain	PF03258:1/18:Baculovirus FP protein			N
OG0000168	4	4	10													N
OG0000169	15	0	3					IPR000477:2/18:Domain Reverse transcriptase domain				PF00078:2/18:Reverse transcriptase (RNA-dependent DNA polymerase)				N
OG0000170	3	6	9					IPR002068:18/18:Domain Alpha crystallin/Hsp20 domain				PF00011:18/18:Hsp20/alpha crystallin family				N
OG0000172	15	2	1	GO:0046872:1/18:metal ion binding				IPR001841:1/18:Domain Zinc finger; RING-type	IPR018957:1/18:Domain Zinc finger; C3HC4 RING-type			PF13639:1/18:Ring finger domain	PF13923:1/18:Zinc finger; C3HC4 type (RING finger)	PF00097:1/18:Zinc finger; C3HC4 type (RING finger)		N
OG0000173	5	0	13					IPR014043:14/18:Domain Acyl transferase	IPR014030:14/18:Domain Beta-ketoacyl synthase; N-terminal	IPR032821:13/18:Domain Polyketide synthase; C-terminal extension	nan&IPR014031:13/18:Domain Beta-ketoacyl synthase; C-terminal	PF00698:14/18:Acyl transferase domain	PF00109:14/18:Beta-ketoacyl synthase; N-terminal domain	PF02801:13/18:Beta-ketoacyl synthase; C-terminal domain	nan&PF16197:13/18:Ketoacyl-synthetase C-terminal extension	N
OG0000174	2	0	16					IPR029526:17/18:Domain PiggyBac transposable element-derived protein	IPR028002:1/18:Domain Myb/SANT-like DNA-binding domain 5			PF13843:17/18:Transposase IS4	PF13873:1/18:Myb/SANT-like DNA-binding domain			N
OG0000176	4	2	12	GO:0022857:16/18:transmembrane transporter activity	GO:0055085:16/18:transmembrane transport	GO:0016021:3/18:integral component of membrane	nan&GO:0006508:1/18:proteolysis &GO:0004222:1/18:metalloendopeptidase activity	IPR011701:15/18:Family Major facilitator superfamily	IPR005828:3/18:Family Major facilitator; sugar transporter-like	IPR001506:1/18:Domain Peptidase M12A	nan&IPR041577:1/18:Domain Reverse transcriptase/retrotransposon-derived protein; RNase H-like domain	PF07690:15/18:Major Facilitator Superfamily	PF00083:3/18:Sugar (and other) transporter	PF17919:1/18:RNase H-like domain found in reverse transcriptase	nan&PF01400:1/18:Astacin (Peptidase family M12A)	N
OG0000177	0	15	3					IPR000477:7/18:Domain Reverse transcriptase domain				PF00078:7/18:Reverse transcriptase (RNA-dependent DNA polymerase)				N
OG0000178	0	0	18					IPR020234:4/18:Family Mite allergen; group-7				PF16984:4/18:Group 7 allergen				N
OG0000179	16	1	0	GO:0015074:1/17:DNA integration				IPR005162:9/17:Domain Retrotransposon gag domain	IPR041588:1/17:Domain Integrase zinc-binding domain	IPR041577:1/17:Domain Reverse transcriptase/retrotransposon-derived protein; RNase H-like domain	nan&IPR000477:1/17:Domain Reverse transcriptase domain&IPR018061:1/17:Domain Retropepsins&IPR001584:1/17:Domain Integrase; catalytic core	PF03732:9/17:Retrotransposon gag protein	PF00077:1/17:Retroviral aspartyl protease	PF17919:1/17:RNase H-like domain found in reverse transcriptase	nan&PF00078:1/17:Reverse transcriptase (RNA-dependent DNA polymerase)&PF17921:1/17:Integrase zinc binding domain&PF00665:1/17:Integrase core domain	N
OG0000180	17	0	0	GO:0005515:15/17:protein binding				IPR000210:15/17:Domain BTB/POZ domain				PF00651:15/17:BTB/POZ domain	PF13540:9/17:Regulator of chromosome condensation (RCC1) repeat			N
OG0000182	16	0	1					IPR025423:1/17:Domain Domain of unknown function DUF4149				PF13664:1/17:Domain of unknown function (DUF4149)				N
OG0000183	8	8	1					IPR000618:16/17:Family Insect cuticle protein				PF00379:16/17:Insect cuticle protein				N
OG0000184	14	1	2	GO:0008270:6/17:zinc ion binding	GO:0003676:6/17:nucleic acid binding	GO:0015934:1/17:large ribosomal subunit	nan&GO:0004866:1/17:endopeptidase inhibitor activity &GO:0003735:1/17:structural constituent of ribosome &GO:0006412:1/17:translation	IPR001878:6/17:Domain Zinc finger; CCHC-type	IPR000535:3/17:Domain Major sperm protein (MSP) domain	IPR018544:2/17:Family KICSTOR subunit 2	nan&IPR005756:1/17:Family Ribosomal protein L26/L24; eukaryotic/archaeal&IPR005824:1/17:Domain KOW&IPR011625:1/17:Domain Alpha-2-macroglobulin; bait region domain&IPR002890:1/17:Domain Macroglobulin domain&IPR041555:1/17:Domain Macroglobulin domain MG3	PF14223:7/17:gag-polypeptide of LTR copia-type	PF00098:6/17:Zinc knuckle	PF00635:3/17:MSP (Major sperm protein) domain	nan&PF09404:2/17:KICSTOR complex C12orf66 like&PF00467:1/17:KOW motif&PF01835:1/17:MG2 domain&PF07703:1/17:Alpha-2-macroglobulin bait region domain&PF16906:1/17:Ribosomal proteins L26 eukaryotic; L24P archaeal&PF17791:1/17:Macroglobulin domain MG3	N
OG0000185	2	1	14	GO:0015074:2/17:DNA integration	GO:0005975:1/17:carbohydrate metabolic process	GO:0016868:1/17:intramolecular transferase activity; phosphotransferases		IPR041588:3/17:Domain Integrase zinc-binding domain	IPR001584:2/17:Domain Integrase; catalytic core	IPR029526:1/17:Domain PiggyBac transposable element-derived protein	nan&IPR005846:1/17:Domain Alpha-D-phosphohexomutase; alpha/beta/alpha domain III	PF17921:3/17:Integrase zinc binding domain	PF00665:2/17:Integrase core domain	PF02880:1/17:Phosphoglucomutase/phosphomannomutase; alpha/beta/alpha domain III	nan&PF13843:1/17:Transposase IS4	N
OG0000186	2	15	0					IPR000477:4/17:Domain Reverse transcriptase domain				PF00078:4/17:Reverse transcriptase (RNA-dependent DNA polymerase)				N
OG0000187	17	0	0					IPR027806:15/17:Domain Harbinger transposase-derived nuclease domain				PF13359:15/17:DDE superfamily endonuclease				N
OG0000188	3	1	13					IPR006578:17/17:Domain MADF domain				PF10545:17/17:Alcohol dehydrogenase transcription factor Myb/SANT-like				N
OG0000189	2	0	15	GO:0015074:4/17:DNA integration	GO:0016627:1/17:oxidoreductase activity; acting on the CH-CH group of donors	GO:0050660:1/17:flavin adenine dinucleotide binding		IPR001584:4/17:Domain Integrase; catalytic core	IPR025724:3/17:Domain GAG-pre-integrase domain	IPR013103:2/17:Domain Reverse transcriptase; RNA-dependent DNA polymerase	nan&IPR009075:1/17:Domain Acyl-CoA dehydrogenase/oxidase C-terminal&IPR006631:1/17:Family Protein of unknown function DM4/12&IPR013786:1/17:Domain Acyl-CoA dehydrogenase/oxidase; N-terminal&IPR006091:1/17:Domain Acyl-CoA oxidase/dehydrogenase; central domain&IPR025314:1/17:Domain Domain of unknown function DUF4219	PF14223:11/17:gag-polypeptide of LTR copia-type	PF00665:4/17:Integrase core domain	PF13976:3/17:GAG-pre-integrase domain	nan&PF07727:2/17:Reverse transcriptase (RNA-dependent DNA polymerase)&PF02771:1/17:Acyl-CoA dehydrogenase; N-terminal domain&PF02770:1/17:Acyl-CoA dehydrogenase; middle domain&PF00441:1/17:Acyl-CoA dehydrogenase; C-terminal domain&PF07841:1/17:DM4/DM12 family&PF13961:1/17:Domain of unknown function (DUF4219)	N
OG0000190	0	17	0					IPR001251:14/17:Domain CRAL-TRIO lipid binding domain				PF00650:14/17:CRAL/TRIO domain				N
OG0000191	0	17	0													N
OG0000192	0	1	16	GO:0008270:13/17:zinc ion binding	GO:0003676:13/17:nucleic acid binding	GO:0006355:1/17:regulation of transcription; DNA-templated		IPR001878:13/17:Domain Zinc finger; CCHC-type	IPR018061:1/17:Domain Retropepsins	IPR000477:1/17:Domain Reverse transcriptase domain	nan&IPR003619:1/17:Domain MAD homology 1; Dwarfin-type	PF00098:13/17:Zinc knuckle	PF00077:1/17:Retroviral aspartyl protease	PF00078:1/17:Reverse transcriptase (RNA-dependent DNA polymerase)	nan&PF00656:1/17:Caspase domain&PF03165:1/17:MH1 domain	N
OG0000193	0	1	16	GO:0035556:1/17:intracellular signal transduction	GO:0009190:1/17:cyclic nucleotide biosynthetic process			IPR040647:5/17:Domain SPIN-DOC-like; zinc-finger	IPR025398:2/17:Domain Domain of unknown function DUF4371	IPR001054:1/17:Domain Adenylyl cyclase class-3/4/guanylyl cyclase		PF18658:5/17:Spin-doc zinc-finger	PF14291:2/17:Domain of unknown function (DUF4371)	PF00211:1/17:Adenylate and Guanylate cyclase catalytic domain		N
OG0000195	0	0	17	GO:0015074:3/17:DNA integration	GO:0046983:1/17:protein dimerization activity			IPR013103:4/17:Domain Reverse transcriptase; RNA-dependent DNA polymerase	IPR001584:3/17:Domain Integrase; catalytic core	IPR011598:1/17:Domain Myc-type; basic helix-loop-helix (bHLH) domain		PF07727:4/17:Reverse transcriptase (RNA-dependent DNA polymerase)	PF00665:3/17:Integrase core domain	PF13909:1/17:C2H2-type zinc-finger domain	nan&PF00010:1/17:Helix-loop-helix DNA-binding domain	N
OG0000196	0	0	17	GO:0005515:3/17:protein binding				IPR020683:17/17:Domain Ankyrin repeat-containing domain	IPR002110:3/17:Repeat Ankyrin repeat			PF12796:17/17:Ankyrin repeats (3 copies)	PF13857:5/17:Ankyrin repeats (many copies)	PF00023:3/17:Ankyrin repeat	nan&PF13637:3/17:Ankyrin repeats (many copies)	N
OG0000197	0	0	17													N
OG0000198	11	2	3					IPR028002:2/16:Domain Myb/SANT-like DNA-binding domain 5	IPR027329:2/16:Domain TPX2; C-terminal			PF06886:2/16:Targeting protein for Xklp2 (TPX2) domain	PF13873:2/16:Myb/SANT-like DNA-binding domain			N
OG0000199	9	3	4	GO:0005975:16/16:carbohydrate metabolic process	GO:0004553:16/16:hydrolase activity; hydrolyzing O-glycosyl compounds			IPR001360:16/16:Family Glycoside hydrolase family 1				PF00232:16/16:Glycosyl hydrolase family 1				N
OG0000200	13	1	2					IPR031941:15/16:Domain Domain of unknown function DUF4773				PF15998:15/16:Domain of unknown function (DUF4773)				N
OG0000201	14	0	2	GO:0004222:1/16:metalloendopeptidase activity				IPR019165:1/16:Family Peptidase M76; ATP23	IPR019396:1/16:Family Transmembrane Fragile-X-F-associated protein			PF10269:1/16:Transmembrane Fragile-X-F protein	PF09768:1/16:Peptidase M76 family			N
OG0000202	2	0	14	GO:0003677:9/16:DNA binding	GO:0046983:1/16:protein dimerization activity			IPR003656:9/16:Domain Zinc finger; BED-type	IPR008906:1/16:Domain HAT; C-terminal dimerisation domain			PF02892:9/16:BED zinc finger	PF05699:1/16:hAT family C-terminal dimerisation region			N
OG0000203	3	3	10	GO:0008484:16/16:sulfuric ester hydrolase activity				IPR000917:16/16:Domain Sulfatase; N-terminal				PF00884:16/16:Sulfatase				N
OG0000204	1	0	15	GO:0000723:7/16:telomere maintenance	GO:0006281:7/16:DNA repair	GO:0003678:7/16:DNA helicase activity	nan&GO:0016579:3/16:protein deubiquitination &GO:0004843:3/16:thiol-dependent deubiquitinase &GO:0016491:1/16:oxidoreductase activity	IPR025476:7/16:Domain Helitron helicase-like domain	IPR010285:7/16:Family DNA helicase Pif1-like	IPR027785:5/16:Domain UvrD-like helicase C-terminal domain	nan&IPR001394:3/16:Domain Peptidase C19; ubiquitin carboxyl-terminal hydrolase&IPR002347:1/16:Family Short-chain dehydrogenase/reductase SDR	PF14214:7/16:Helitron helicase-like domain at N-terminus	PF05970:7/16:PIF1-like helicase	PF13538:5/16:UvrD-like helicase C-terminal domain	nan&PF00443:3/16:Ubiquitin carboxyl-terminal hydrolase&PF00106:1/16:short chain dehydrogenase	N
OG0000205	1	1	14	GO:0015074:1/16:DNA integration				IPR013103:3/16:Domain Reverse transcriptase; RNA-dependent DNA polymerase	IPR001584:1/16:Domain Integrase; catalytic core	IPR041373:1/16:Domain Reverse transcriptase; RNase H-like domain		PF07727:3/16:Reverse transcriptase (RNA-dependent DNA polymerase)	PF17917:1/16:RNase H-like domain found in reverse transcriptase	PF00665:1/16:Integrase core domain		N
OG0000206	1	13	2	GO:0008194:16/16:UDP-glycosyltransferase activity				IPR002213:16/16:Family UDP-glucuronosyl/UDP-glucosyltransferase				PF00201:16/16:UDP-glucoronosyl and UDP-glucosyl transferase				N
OG0000207	0	16	0	GO:0005515:11/16:protein binding				IPR001810:11/16:Domain F-box domain				PF12937:11/16:F-box-like				N
OG0000208	0	0	16					IPR006758:15/16:Family Poxvirus A32				PF04665:15/16:Poxvirus A32 protein				N
OG0000209	15	0	0													N
OG0000211	15	0	0													N
OG0000213	15	0	0	GO:0005886:1/15:plasma membrane	GO:0006171:1/15:cAMP biosynthetic process	GO:0004016:1/15:adenylate cyclase activity		IPR009398:1/15:Domain Adenylate cyclase; conserved domain				PF06327:1/15:Domain of Unknown Function (DUF1053)				N
OG0000214	3	11	1					IPR010562:15/15:Family Haemolymph juvenile hormone binding				PF06585:15/15:Haemolymph juvenile hormone binding protein (JHBP)				N
OG0000216	3	0	12					IPR000477:2/15:Domain Reverse transcriptase domain				PF00078:2/15:Reverse transcriptase (RNA-dependent DNA polymerase)				N
OG0000217	14	0	1					IPR006578:1/15:Domain MADF domain				PF10545:1/15:Alcohol dehydrogenase transcription factor Myb/SANT-like				N
OG0000218	2	3	10					IPR000618:15/15:Family Insect cuticle protein				PF00379:15/15:Insect cuticle protein				N
OG0000219	2	13	0													N
OG0000220	1	1	13	GO:0006298:3/15:mismatch repair	GO:0005524:3/15:ATP binding	GO:0030983:3/15:mismatched DNA binding		IPR007696:3/15:Domain DNA mismatch repair protein MutS; core	IPR000432:3/15:Domain DNA mismatch repair protein MutS; C-terminal	IPR007860:2/15:Domain DNA mismatch repair protein MutS; connector domain	nan&IPR038717:2/15:Domain Tc1-like transposase; DDE domain	PF00488:3/15:MutS domain V	PF05192:3/15:MutS domain III	PF13358:2/15:DDE superfamily endonuclease	nan&PF05188:2/15:MutS domain II	N
OG0000221	0	14	1													N
OG0000222	0	1	14	GO:0005198:2/15:structural molecule activity				IPR006578:1/15:Domain MADF domain	IPR003433:1/15:Family Capsid protein VP4	IPR013607:1/15:Domain Parvovirus coat protein VP1; N-terminal		PF10545:1/15:Alcohol dehydrogenase transcription factor Myb/SANT-like	PF08398:1/15:Phospholipase A2-like domain	PF02336:1/15:Capsid protein VP4		N
OG0000223	0	0	15	GO:0003824:7/15:catalytic activity	GO:0016021:2/15:integral component of membrane	GO:0055085:2/15:transmembrane transport		IPR004837:2/15:Domain Sodium/calcium exchanger membrane region	IPR005135:7/15:Domain Endonuclease/exonuclease/phosphatase			PF01699:2/15:Sodium/calcium exchanger protein	PF14529:6/15:Endonuclease-reverse transcriptase	PF03372:1/15:Endonuclease/Exonuclease/phosphatase family		N
OG0000224	0	0	15	GO:0005515:3/15:protein binding				IPR020683:13/15:Domain Ankyrin repeat-containing domain	IPR002110:3/15:Repeat Ankyrin repeat			PF12796:13/15:Ankyrin repeats (3 copies)	PF13637:3/15:Ankyrin repeats (many copies)	PF00023:3/15:Ankyrin repeat		N
OG0000225	0	0	15	GO:0005515:13/15:protein binding				IPR020683:15/15:Domain Ankyrin repeat-containing domain	IPR002110:13/15:Repeat Ankyrin repeat	IPR000477:1/15:Domain Reverse transcriptase domain		PF12796:15/15:Ankyrin repeats (3 copies)	PF13637:7/15:Ankyrin repeats (many copies)	PF00023:13/15:Ankyrin repeat	nan&PF00078:1/15:Reverse transcriptase (RNA-dependent DNA polymerase)	N
OG0000226	0	0	15					IPR021066:2/15:Family Proteinase inhibitor I83; AmFPI-1				PF12190:2/15:Fungal protease inhibitor				N
OG0000227	12	2	0	GO:0004523:11/14:RNA-DNA hybrid ribonuclease activity	GO:0003676:11/14:nucleic acid binding			IPR002156:11/14:Domain Ribonuclease H domain	IPR000477:1/14:Domain Reverse transcriptase domain			PF00075:11/14:RNase H	PF00078:1/14:Reverse transcriptase (RNA-dependent DNA polymerase)			N
OG0000228	12	1	1													N
OG0000229	14	0	0	GO:0004930:8/14:G protein-coupled receptor activity	GO:0007186:8/14:G protein-coupled receptor signaling pathway	GO:0016021:8/14:integral component of membrane	nan&GO:0008528:2/14:G protein-coupled peptide receptor activity	IPR000276:8/14:Family G protein-coupled receptor; rhodopsin-like	IPR019430:2/14:Domain 7TM GPCR; serpentine receptor class x (Srx)	IPR019427:2/14:Family 7TM GPCR; serpentine receptor class w (Srw)		PF00001:8/14:7 transmembrane receptor (rhodopsin family)	PF10328:2/14:Serpentine type 7TM GPCR chemoreceptor Srx	PF10324:2/14:Serpentine type 7TM GPCR chemoreceptor Srw		N
OG0000230	14	0	0					IPR004941:1/14:Family Baculovirus FP protein				PF03258:1/14:Baculovirus FP protein				N
OG0000231	14	0	0	GO:0016788:2/14:hydrolase activity; acting on ester bonds				IPR006912:2/14:Family Harbinger transposase-derived protein				PF04827:2/14:Plant transposon protein				N
OG0000232	13	0	1	GO:0016746:1/14:acyltransferase activity				IPR041591:1/14:Domain OCRE domain	IPR002123:1/14:Domain Phospholipid/glycerol acyltransferase			PF17780:1/14:OCRE domain	PF01553:1/14:Acyltransferase			N
OG0000233	12	1	1	GO:0005515:8/14:protein binding				IPR013122:12/14:Domain Polycystin cation channel; PKD1/PKD2	IPR002859:8/14:Domain PKD/REJ-like domain	IPR001024:8/14:Domain PLAT/LH2 domain		PF08016:12/14:Polycystin cation channel	PF02010:8/14:REJ domain	PF01477:8/14:PLAT/LH2 domain		N
OG0000236	14	0	0													N
OG0000237	3	2	9	GO:0015074:10/14:DNA integration	GO:0006313:10/14:transposition; DNA-mediated	GO:0003677:10/14:DNA binding		IPR002492:10/14:Domain Transposase; Tc1-like	IPR038717:1/14:Domain Tc1-like transposase; DDE domain			PF01498:10/14:Transposase	PF13384:3/14:Homeodomain-like domain	PF13518:2/14:Helix-turn-helix domain	nan&PF13358:1/14:DDE superfamily endonuclease	N
OG0000238	14	0	0													N
OG0000239	5	5	4					IPR004119:14/14:Family Ecdysteroid kinase-like				PF02958:14/14:Ecdysteroid kinase-like family				N
OG0000240	6	3	5	GO:0006508:14/14:proteolysis	GO:0070006:14/14:metalloaminopeptidase activity			IPR000819:14/14:Domain Peptidase M17; leucyl aminopeptidase; C-terminal	IPR008283:14/14:Domain Peptidase M17; leucyl aminopeptidase; N-terminal			PF02789:14/14:Cytosol aminopeptidase family; N-terminal domain	PF00883:14/14:Cytosol aminopeptidase family; catalytic domain			N
OG0000241	4	6	4													N
OG0000242	7	1	6	GO:0003676:7/14:nucleic acid binding	GO:0003677:3/14:DNA binding			IPR006600:9/14:Domain HTH CenpB-type DNA-binding domain	IPR004875:7/14:Domain DDE superfamily endonuclease domain	IPR007889:3/14:Domain DNA binding HTH domain; Psq-type	nan&IPR012932:1/14:Domain Vitamin K epoxide reductase	PF03221:9/14:Tc5 transposase DNA-binding domain	PF03184:7/14:DDE superfamily endonuclease	PF05225:3/14:helix-turn-helix; Psq domain	nan&PF07884:1/14:Vitamin K epoxide reductase family	N
OG0000243	1	12	1									PF14938:3/14:Soluble NSF attachment protein; SNAP				N
OG0000245	0	14	0	GO:0016021:14/14:integral component of membrane	GO:0022857:14/14:transmembrane transporter activity	GO:0055085:14/14:transmembrane transport		IPR005828:14/14:Family Major facilitator; sugar transporter-like				PF00083:14/14:Sugar (and other) transporter				N
OG0000246	0	1	13	GO:0022857:11/14:transmembrane transporter activity	GO:0055085:11/14:transmembrane transport			IPR011701:11/14:Family Major facilitator superfamily				PF07690:11/14:Major Facilitator Superfamily				N
OG0000247	0	0	14	GO:0016021:1/14:integral component of membrane				IPR000175:1/14:Family Sodium:neurotransmitter symporter				PF00209:1/14:Sodium:neurotransmitter symporter family				N
OG0000248	0	0	14					IPR041426:6/14:Domain Mos1 transposase; HTH domain				PF17906:6/14:HTH domain in Mos1 transposase				N
OG0000249	0	0	14	GO:0006353:10/14:DNA-templated transcription; termination	GO:0000166:10/14:nucleotide binding	GO:0003887:10/14:DNA-directed DNA polymerase activity	nan&GO:0006260:10/14:DNA replication &GO:0003677:10/14:DNA binding &GO:0050660:1/14:flavin adenine dinucleotide binding &GO:0016614:1/14:oxidoreductase activity; acting on CH-OH group of donors	IPR004868:10/14:Domain DNA-directed DNA polymerase; family B; mitochondria/virus	IPR011112:10/14:Domain Rho termination factor; N-terminal	IPR000172:1/14:Domain Glucose-methanol-choline oxidoreductase; N-terminal	nan&IPR007867:1/14:Domain Glucose-methanol-choline oxidoreductase; C-terminal	PF07498:10/14:Rho termination factor; N-terminal domain	PF03175:10/14:DNA polymerase type B; organellar and viral	PF00732:1/14:GMC oxidoreductase	nan&PF05199:1/14:GMC oxidoreductase	N
OG0000250	13	0	0					IPR028002:1/13:Domain Myb/SANT-like DNA-binding domain 5	IPR006578:1/13:Domain MADF domain			PF10545:1/13:Alcohol dehydrogenase transcription factor Myb/SANT-like	PF13873:1/13:Myb/SANT-like DNA-binding domain			N
OG0000251	13	0	0	GO:0003824:1/13:catalytic activity				IPR006612:2/13:Domain THAP-type zinc finger	IPR005135:1/13:Domain Endonuclease/exonuclease/phosphatase			PF05485:2/13:THAP domain	PF14529:1/13:Endonuclease-reverse transcriptase			N
OG0000252	13	0	0					IPR001841:1/13:Domain Zinc finger; RING-type				PF13639:1/13:Ring finger domain				N
OG0000253	13	0	0					IPR029277:4/13:Domain Single domain Von Willebrand factor type C domain				PF15430:4/13:Single domain von Willebrand factor type C				N
OG0000254	4	7	2	GO:0016491:13/13:oxidoreductase activity				IPR002937:13/13:Domain Amine oxidase				PF01593:13/13:Flavin containing amine oxidoreductase				N
OG0000257	13	0	0					IPR019357:1/13:Family Short coiled-coil protein				PF10224:1/13:Short coiled-coil protein	PF14223:1/13:gag-polypeptide of LTR copia-type			N
OG0000258	7	2	4	GO:0000976:11/13:transcription cis-regulatory region binding	GO:0006378:1/13:mRNA polyadenylation	GO:0005849:1/13:mRNA cleavage factor complex	nan&GO:0003729:1/13:mRNA binding	IPR011615:11/13:Domain p53; DNA-binding domain	IPR016706:1/13:Family Cleavage/polyadenylation specificity factor subunit 5	IPR018289:1/13:Domain MULE transposase domain		PF00870:11/13:P53 DNA-binding domain	PF13869:1/13:Nucleotide hydrolase	PF10551:1/13:MULE transposase domain		N
OG0000259	2	0	11	GO:0015074:2/13:DNA integration				IPR000477:4/13:Domain Reverse transcriptase domain	IPR041588:4/13:Domain Integrase zinc-binding domain	IPR041577:3/13:Domain Reverse transcriptase/retrotransposon-derived protein; RNase H-like domain	nan&IPR041373:2/13:Domain Reverse transcriptase; RNase H-like domain&IPR001584:2/13:Domain Integrase; catalytic core	PF00078:4/13:Reverse transcriptase (RNA-dependent DNA polymerase)	PF17921:4/13:Integrase zinc binding domain	PF17919:3/13:RNase H-like domain found in reverse transcriptase	nan&PF17917:2/13:RNase H-like domain found in reverse transcriptase&PF00665:2/13:Integrase core domain	N
OG0000260	2	0	11													N
OG0000262	3	7	3	GO:0016491:13/13:oxidoreductase activity	GO:0046872:12/13:metal ion binding	GO:0051536:7/13:iron-sulfur cluster binding		IPR002888:12/13:Domain [2Fe-2S]-binding	IPR008274:12/13:Domain Aldehyde oxidase/xanthine dehydrogenase; molybdopterin binding	IPR002346:11/13:Domain Molybdopterin dehydrogenase; FAD-binding	nan&IPR000674:11/13:Domain Aldehyde oxidase/xanthine dehydrogenase; a/b hammerhead&IPR005107:11/13:Domain CO dehydrogenase flavoprotein; C-terminal&IPR001041:7/13:Domain 2Fe-2S ferredoxin-type iron-sulfur binding domain	PF01799:12/13:[2Fe-2S] binding domain	PF02738:12/13:Molybdopterin-binding domain of aldehyde dehydrogenase	PF01315:11/13:Aldehyde oxidase and xanthine dehydrogenase; a/b hammerhead domain	nan&PF00941:11/13:FAD binding domain in molybdopterin dehydrogenase&PF03450:11/13:CO dehydrogenase flavoprotein C-terminal domain&PF00111:7/13:2Fe-2S iron-sulfur cluster binding domain	N
OG0000263	1	1	11													N
OG0000264	1	0	12													N
OG0000265	3	0	10	GO:0030246:1/13:carbohydrate binding				IPR024445:7/13:Domain ISXO2-like transposase domain	IPR000922:1/13:Domain D-galactoside/L-rhamnose binding SUEL lectin domain			PF12762:7/13:ISXO2-like transposase domain	PF02140:1/13:Galactose binding lectin domain			N
OG0000266	2	0	11					IPR000477:7/13:Domain Reverse transcriptase domain				PF00078:7/13:Reverse transcriptase (RNA-dependent DNA polymerase)				N
OG0000267	1	0	12					IPR013120:13/13:Domain Fatty acyl-coenzyme A reductase; NAD-binding domain	IPR033640:13/13:Domain Fatty acyl-CoA reductase; C-terminal			PF07993:13/13:Male sterility protein	PF03015:13/13:Male sterility protein			N
OG0000268	0	13	0													N
OG0000269	0	13	0					IPR000618:13/13:Family Insect cuticle protein				PF00379:13/13:Insect cuticle protein				N
OG0000271	0	13	0													N
OG0000272	0	13	0	GO:0006508:1/13:proteolysis	GO:0004190:1/13:aspartic-type endopeptidase activity	GO:0015074:1/13:DNA integration		IPR001584:1/13:Domain Integrase; catalytic core	IPR019103:1/13:Domain Aspartic peptidase; DDI1-type	IPR003034:1/13:Domain SAP domain		PF09668:1/13:Aspartyl protease	PF00665:1/13:Integrase core domain	PF02037:1/13:SAP domain		N
OG0000273	0	13	0													N
OG0000274	0	0	13	GO:0006464:1/13:cellular protein modification process				IPR004344:1/13:Family Tubulin-tyrosine ligase/Tubulin polyglutamylase				PF03133:1/13:Tubulin-tyrosine ligase family				N
OG0000275	0	0	13					IPR029526:11/13:Domain PiggyBac transposable element-derived protein				PF13843:11/13:Transposase IS4				N
OG0000276	0	0	13	GO:0015074:5/13:DNA integration	GO:0006313:5/13:transposition; DNA-mediated	GO:0003677:5/13:DNA binding		IPR038717:8/13:Domain Tc1-like transposase; DDE domain	IPR002492:5/13:Domain Transposase; Tc1-like	IPR041373:1/13:Domain Reverse transcriptase; RNase H-like domain		PF13358:8/13:DDE superfamily endonuclease	PF01498:5/13:Transposase	PF13384:3/13:Homeodomain-like domain	nan&PF17917:1/13:RNase H-like domain found in reverse transcriptase	N
OG0000277	0	0	13													N
OG0000278	11	0	1					IPR006970:1/12:Repeat PT repeat				PF04886:1/12:PT repeat				N
OG0000280	5	4	3	GO:0005525:12/12:GTP binding				IPR018316:12/12:Domain Tubulin/FtsZ; 2-layer sandwich domain	IPR003008:12/12:Domain Tubulin/FtsZ; GTPase domain			PF03953:12/12:Tubulin C-terminal domain	PF00091:12/12:Tubulin/FtsZ family; GTPase domain			N
OG0000283	12	0	0													N
OG0000285	12	0	0	GO:0005515:4/12:protein binding				IPR002049:3/12:Domain Laminin EGF domain	IPR002172:4/12:Repeat Low-density lipoprotein (LDL) receptor class A repeat			PF00053:3/12:Laminin EGF domain	PF00057:4/12:Low-density lipoprotein receptor domain class A			N
OG0000286	2	3	7					IPR000618:12/12:Family Insect cuticle protein	IPR032059:7/12:Domain Mucin-like domain			PF00379:12/12:Insect cuticle protein	PF16058:7/12:Mucin-like			N
OG0000287	12	0	0	GO:0008270:2/12:zinc ion binding	GO:0003676:2/12:nucleic acid binding			IPR001878:2/12:Domain Zinc finger; CCHC-type	IPR000618:1/12:Family Insect cuticle protein			PF00098:2/12:Zinc knuckle	PF00379:1/12:Insect cuticle protein			N
OG0000288	7	1	4	GO:0003824:1/12:catalytic activity				IPR000477:4/12:Domain Reverse transcriptase domain	IPR005135:1/12:Domain Endonuclease/exonuclease/phosphatase			PF00078:4/12:Reverse transcriptase (RNA-dependent DNA polymerase)	PF14529:1/12:Endonuclease-reverse transcriptase			N
OG0000289	12	0	0													N
OG0000290	12	0	0													N
OG0000291	9	2	1					IPR029405:1/12:Domain APCDD1 domain				PF14921:1/12:Adenomatosis polyposis coli down-regulated 1				N
OG0000292	11	0	1	GO:0005096:1/12:GTPase activator activity				IPR041588:1/12:Domain Integrase zinc-binding domain	IPR001164:1/12:Domain Arf GTPase activating protein	IPR040676:1/12:Domain Domain of unknown function DUF5641	nan&IPR008042:1/12:Family Retrotransposon; Pao	PF18701:1/12:Family of unknown function (DUF5641)	PF01412:1/12:Putative GTPase activating protein for Arf	PF05380:1/12:Pao retrotransposon peptidase	nan&PF17921:1/12:Integrase zinc binding domain	N
OG0000293	11	1	0					IPR004119:12/12:Family Ecdysteroid kinase-like				PF02958:12/12:Ecdysteroid kinase-like family				N
OG0000294	12	0	0	GO:0016021:12/12:integral component of membrane	GO:0022857:12/12:transmembrane transporter activity	GO:0055085:12/12:transmembrane transport		IPR005828:12/12:Family Major facilitator; sugar transporter-like				PF00083:12/12:Sugar (and other) transporter				N
OG0000295	12	0	0					IPR001938:12/12:Family Thaumatin family				PF00314:12/12:Thaumatin family				N
OG0000296	12	0	0													N
OG0000297	7	5	0					IPR000477:1/12:Domain Reverse transcriptase domain				PF00078:1/12:Reverse transcriptase (RNA-dependent DNA polymerase)				N
OG0000298	12	0	0													N
OG0000299	12	0	0													N
OG0000300	12	0	0					IPR000873:1/12:Domain AMP-dependent synthetase/ligase	IPR025110:1/12:Domain AMP-binding enzyme; C-terminal domain			PF13193:1/12:AMP-binding enzyme C-terminal domain	PF00501:1/12:AMP-binding enzyme			N
OG0000301	10	1	1													N
OG0000302	12	0	0	GO:0004523:5/12:RNA-DNA hybrid ribonuclease activity	GO:0003676:5/12:nucleic acid binding			IPR002156:5/12:Domain Ribonuclease H domain				PF00075:5/12:RNase H				N
OG0000303	4	3	5					IPR004000:12/12:Family Actin family				PF00022:12/12:Actin				N
OG0000304	2	2	8													N
OG0000305	2	2	8					IPR000618:12/12:Family Insect cuticle protein				PF00379:12/12:Insect cuticle protein				N
OG0000306	5	2	5	GO:0048598:1/12:embryonic morphogenesis	GO:0072669:1/12:tRNA-splicing ligase complex			IPR013658:12/12:Domain SMP-30/Gluconolactonase/LRE-like region	IPR024887:1/12:Family Ashwin			PF08450:12/12:SMP-30/Gluconolactonase/LRE-like region	PF15323:1/12:Developmental protein			N
OG0000307	1	1	10	GO:0022857:12/12:transmembrane transporter activity	GO:0055085:12/12:transmembrane transport	GO:0016021:4/12:integral component of membrane		IPR011701:9/12:Family Major facilitator superfamily	IPR005828:4/12:Family Major facilitator; sugar transporter-like			PF07690:9/12:Major Facilitator Superfamily	PF00083:4/12:Sugar (and other) transporter			N
OG0000308	4	7	1	GO:0004930:10/12:G protein-coupled receptor activity	GO:0007186:10/12:G protein-coupled receptor signaling pathway	GO:0016021:10/12:integral component of membrane		IPR000276:10/12:Family G protein-coupled receptor; rhodopsin-like				PF00001:10/12:7 transmembrane receptor (rhodopsin family)				N
OG0000309	1	4	7	GO:0050661:12/12:NADP binding	GO:0051287:10/12:NAD binding			IPR006115:12/12:Domain 6-phosphogluconate dehydrogenase; NADP-binding	IPR029154:10/12:Domain 3-hydroxyisobutyrate dehydrogenase; NAD-binding domain	IPR000313:8/12:Domain PWWP domain		PF03446:12/12:NAD binding domain of 6-phosphogluconate dehydrogenase	PF14833:10/12:NAD-binding of NADP-dependent 3-hydroxyisobutyrate dehydrogenase	PF00855:8/12:PWWP domain		N
OG0000310	2	0	10													N
OG0000311	1	0	11													N
OG0000312	1	3	8													N
OG0000315	1	0	11	GO:0003824:1/12:catalytic activity				IPR000477:10/12:Domain Reverse transcriptase domain	IPR005135:1/12:Domain Endonuclease/exonuclease/phosphatase	IPR041588:1/12:Domain Integrase zinc-binding domain		PF00078:10/12:Reverse transcriptase (RNA-dependent DNA polymerase)	PF14529:1/12:Endonuclease-reverse transcriptase	PF17921:1/12:Integrase zinc binding domain		N
OG0000316	0	12	0													N
OG0000317	0	1	11					IPR032059:1/12:Domain Mucin-like domain				PF16058:1/12:Mucin-like				N
OG0000318	0	0	12	GO:0005515:12/12:protein binding				IPR000210:12/12:Domain BTB/POZ domain				PF00651:12/12:BTB/POZ domain				N
OG0000320	0	0	12					IPR004119:12/12:Family Ecdysteroid kinase-like				PF02958:12/12:Ecdysteroid kinase-like family				N
OG0000321	0	0	12	GO:0008270:1/12:zinc ion binding				IPR034907:1/12:Domain Nucleoside diphosphate kinase-like domain	IPR011016:1/12:Domain Zinc finger; RING-CH-type			PF12906:1/12:RING-variant domain	PF00334:1/12:Nucleoside diphosphate kinase			N
OG0000322	0	0	12	GO:0005515:9/12:protein binding				IPR020683:12/12:Domain Ankyrin repeat-containing domain	IPR002110:9/12:Repeat Ankyrin repeat			PF12796:12/12:Ankyrin repeats (3 copies)	PF00023:9/12:Ankyrin repeat	PF13637:7/12:Ankyrin repeats (many copies)	nan&PF13606:3/12:Ankyrin repeat&PF13857:2/12:Ankyrin repeats (many copies)	N
OG0000323	0	0	12													N
OG0000324	9	1	1	GO:0003824:1/11:catalytic activity				IPR000477:6/11:Domain Reverse transcriptase domain	IPR005135:1/11:Domain Endonuclease/exonuclease/phosphatase			PF00078:6/11:Reverse transcriptase (RNA-dependent DNA polymerase)	PF14529:1/11:Endonuclease-reverse transcriptase			N
OG0000326	11	0	0													N
OG0000327	7	2	2	GO:0006812:2/11:cation transport	GO:0016021:2/11:integral component of membrane	GO:0015299:2/11:solute:proton antiporter activity	nan&GO:0055085:2/11:transmembrane transport	IPR006153:2/11:Domain Cation/H+ exchanger				PF00999:2/11:Sodium/hydrogen exchanger family				N
OG0000328	11	0	0													N
OG0000329	7	2	2	GO:0018149:1/11:peptide cross-linking				IPR013087:1/11:Domain Zinc finger C2H2-type	IPR001102:1/11:Domain Transglutaminase; N-terminal	IPR002931:1/11:Domain Transglutaminase-like		PF00096:1/11:Zinc finger; C2H2 type	PF01841:1/11:Transglutaminase-like superfamily	PF00868:1/11:Transglutaminase family		N
OG0000332	2	1	8					IPR027806:9/11:Domain Harbinger transposase-derived nuclease domain	IPR021922:1/11:Domain Par3/HAL; N-terminal			PF13359:9/11:DDE superfamily endonuclease	PF12053:1/11:N-terminal of Par3 and HAL proteins			N
OG0000334	4	1	6	GO:0003677:1/11:DNA binding				IPR006578:9/11:Domain MADF domain	IPR004210:1/11:Domain BESS motif			PF10545:9/11:Alcohol dehydrogenase transcription factor Myb/SANT-like	PF02944:1/11:BESS motif			N
OG0000335	11	0	0	GO:0004803:4/11:transposase activity	GO:0006313:4/11:transposition; DNA-mediated	GO:0016021:1/11:integral component of membrane	nan&GO:0004523:1/11:RNA-DNA hybrid ribonuclease activity &GO:0015098:1/11:molybdate ion transmembrane transporter activity &GO:0003676:1/11:nucleic acid binding &GO:0015689:1/11:molybdate ion transport	IPR006612:4/11:Domain THAP-type zinc finger	IPR021896:4/11:Family Transposase protein	IPR000477:1/11:Domain Reverse transcriptase domain	nan&IPR002156:1/11:Domain Ribonuclease H domain&IPR008509:1/11:Family Molybdate-anion transporter	PF12017:4/11:Transposase protein	PF05485:4/11:THAP domain	PF05631:1/11:Sugar-tranasporters; 12 TM	nan&PF00075:1/11:RNase H&PF00078:1/11:Reverse transcriptase (RNA-dependent DNA polymerase)	N
OG0000336	10	0	1													N
OG0000337	4	3	4					IPR013098:4/11:Domain Immunoglobulin I-set	IPR013151:3/11:Domain Immunoglobulin			PF13927:9/11:Immunoglobulin domain	PF07679:4/11:Immunoglobulin I-set domain	PF00047:3/11:Immunoglobulin domain		N
OG0000338	11	0	0	GO:0008270:1/11:zinc ion binding	GO:0003676:1/11:nucleic acid binding			IPR001878:1/11:Domain Zinc finger; CCHC-type				PF00098:1/11:Zinc knuckle				N
OG0000339	2	0	9					IPR027856:1/11:Family Protein of unknown function DUF4573				PF15140:1/11:Domain of unknown function (DUF4573)				N
OG0000340	2	2	7					IPR000618:2/11:Family Insect cuticle protein				PF00379:2/11:Insect cuticle protein				N
OG0000341	3	5	3	GO:0006952:10/11:defense response				IPR001542:10/11:Domain Defensin; invertebrate/fungal				PF01097:10/11:Arthropod defensin				N
OG0000342	4	1	6					IPR006578:11/11:Domain MADF domain				PF10545:11/11:Alcohol dehydrogenase transcription factor Myb/SANT-like				N
OG0000343	3	1	7	GO:0005975:11/11:carbohydrate metabolic process	GO:0004553:11/11:hydrolase activity; hydrolyzing O-glycosyl compounds			IPR001360:11/11:Family Glycoside hydrolase family 1				PF00232:11/11:Glycosyl hydrolase family 1				N
OG0000344	1	4	6	GO:0005576:11/11:extracellular region	GO:0008061:11/11:chitin binding			IPR002557:11/11:Domain Chitin binding domain				PF01607:11/11:Chitin binding Peritrophin-A domain				N
OG0000345	11	0	0					IPR013087:1/11:Domain Zinc finger C2H2-type	IPR019787:1/11:Domain Zinc finger; PHD-finger			PF00096:1/11:Zinc finger; C2H2 type	PF13909:1/11:C2H2-type zinc-finger domain	PF00628:1/11:PHD-finger		N
OG0000346	7	3	1	GO:0003677:11/11:DNA binding				IPR007125:11/11:Domain Histone H2A/H2B/H3				PF00125:11/11:Core histone H2A/H2B/H3/H4				N
OG0000347	1	2	8					IPR001304:4/11:Domain C-type lectin-like				PF00059:4/11:Lectin C-type domain				N
OG0000348	3	4	4	GO:0008194:3/11:UDP-glycosyltransferase activity				IPR002213:3/11:Family UDP-glucuronosyl/UDP-glucosyltransferase				PF03999:8/11:Microtubule associated protein (MAP65/ASE1 family)	PF00201:3/11:UDP-glucoronosyl and UDP-glucosyl transferase			N
OG0000349	2	4	5	GO:0006468:11/11:protein phosphorylation	GO:0005524:11/11:ATP binding	GO:0004672:11/11:protein kinase activity		IPR000719:11/11:Domain Protein kinase domain				PF00069:11/11:Protein kinase domain				N
OG0000350	3	4	4	GO:0016616:11/11:oxidoreductase activity; acting on the CH-OH group of donors; NAD or NADP as acceptor	GO:0016491:8/11:oxidoreductase activity			IPR022383:11/11:Domain Lactate/malate dehydrogenase; C-terminal	IPR001236:8/11:Domain Lactate/malate dehydrogenase; N-terminal			PF02866:11/11:lactate/malate dehydrogenase; alpha/beta C-terminal domain	PF00056:8/11:lactate/malate dehydrogenase; NAD binding domain			N
OG0000351	1	3	7	GO:0016491:11/11:oxidoreductase activity				IPR002347:11/11:Family Short-chain dehydrogenase/reductase SDR				PF00106:11/11:short chain dehydrogenase				N
OG0000352	2	4	5					IPR013098:3/11:Domain Immunoglobulin I-set	IPR013151:1/11:Domain Immunoglobulin			PF13927:3/11:Immunoglobulin domain	PF07679:3/11:Immunoglobulin I-set domain	PF00047:1/11:Immunoglobulin domain		N
OG0000353	1	0	10					IPR010562:11/11:Family Haemolymph juvenile hormone binding				PF06585:11/11:Haemolymph juvenile hormone binding protein (JHBP)				N
OG0000354	1	10	0													N
OG0000355	2	4	5													N
OG0000356	1	0	10	GO:0003824:4/11:catalytic activity				IPR000477:9/11:Domain Reverse transcriptase domain	IPR005135:4/11:Domain Endonuclease/exonuclease/phosphatase			PF00078:9/11:Reverse transcriptase (RNA-dependent DNA polymerase)	PF14529:4/11:Endonuclease-reverse transcriptase			N
OG0000357	2	1	8	GO:0005515:10/11:protein binding	GO:0016491:2/11:oxidoreductase activity			IPR001810:10/11:Domain F-box domain	IPR002347:2/11:Family Short-chain dehydrogenase/reductase SDR			PF00646:6/11:F-box domain	PF12937:4/11:F-box-like	PF00106:2/11:short chain dehydrogenase		N
OG0000358	1	0	10					IPR000477:5/11:Domain Reverse transcriptase domain				PF00078:5/11:Reverse transcriptase (RNA-dependent DNA polymerase)				N
OG0000359	1	0	10					IPR040676:8/11:Domain Domain of unknown function DUF5641	IPR008042:3/11:Family Retrotransposon; Pao			PF18701:8/11:Family of unknown function (DUF5641)	PF05380:3/11:Pao retrotransposon peptidase			N
OG0000362	1	1	9									PF02389:1/11:Cornifin (SPRR) family				N
OG0000363	1	0	10	GO:0043531:9/11:ADP binding	GO:0005515:2/11:protein binding			IPR002182:9/11:Domain NB-ARC	IPR019734:2/11:Repeat Tetratricopeptide repeat			PF13374:8/11:Tetratricopeptide repeat	PF13424:9/11:Tetratricopeptide repeat	PF00931:9/11:NB-ARC domain	nan&PF13181:2/11:Tetratricopeptide repeat	N
OG0000367	0	11	0													N
OG0000368	0	11	0	GO:0005515:3/11:protein binding				IPR002172:3/11:Repeat Low-density lipoprotein (LDL) receptor class A repeat	IPR024518:1/11:Domain Domain of unknown function DUF3421			PF00057:3/11:Low-density lipoprotein receptor domain class A	PF11901:1/11:Protein of unknown function (DUF3421)			N
OG0000369	0	11	0	GO:0006139:1/11:nucleobase-containing compound metabolic process	GO:0008408:1/11:3'-5' exonuclease activity	GO:0003676:1/11:nucleic acid binding		IPR002562:1/11:Domain 3'-5' exonuclease domain				PF01612:1/11:3'-5' exonuclease				N
OG0000370	0	5	6	GO:0016491:11/11:oxidoreductase activity				IPR002347:11/11:Family Short-chain dehydrogenase/reductase SDR				PF00106:11/11:short chain dehydrogenase				N
OG0000372	0	1	10													N
OG0000374	0	0	11	GO:0003677:8/11:DNA binding	GO:0003676:1/11:nucleic acid binding			IPR007889:8/11:Domain DNA binding HTH domain; Psq-type	IPR006600:7/11:Domain HTH CenpB-type DNA-binding domain	IPR004875:1/11:Domain DDE superfamily endonuclease domain	nan&IPR028002:1/11:Domain Myb/SANT-like DNA-binding domain 5	PF05225:8/11:helix-turn-helix; Psq domain	PF03221:7/11:Tc5 transposase DNA-binding domain	PF13873:1/11:Myb/SANT-like DNA-binding domain	nan&PF03184:1/11:DDE superfamily endonuclease	N
OG0000375	0	0	11	GO:0003677:2/11:DNA binding				IPR029526:7/11:Domain PiggyBac transposable element-derived protein	IPR007889:2/11:Domain DNA binding HTH domain; Psq-type	IPR006600:1/11:Domain HTH CenpB-type DNA-binding domain		PF13843:7/11:Transposase IS4	PF04218:2/11:CENP-B N-terminal DNA-binding domain	PF03221:1/11:Tc5 transposase DNA-binding domain		N
OG0000376	0	0	11					IPR012969:1/11:Family Fibrinogen binding protein	IPR006629:1/11:Domain LPS-induced tumour necrosis factor alpha factor			PF08017:1/11:Fibrinogen binding protein	PF10601:1/11:LITAF-like zinc ribbon domain			N
OG0000377	0	0	11	GO:0005515:10/11:protein binding				IPR001810:10/11:Domain F-box domain				PF12937:9/11:F-box-like	PF00646:1/11:F-box domain			N
OG0000378	0	0	11	GO:0008270:8/11:zinc ion binding	GO:0003676:8/11:nucleic acid binding			IPR001878:8/11:Domain Zinc finger; CCHC-type				PF00098:8/11:Zinc knuckle				N
OG0000379	0	0	11	GO:0005515:11/11:protein binding				IPR000210:11/11:Domain BTB/POZ domain	IPR002083:4/11:Domain MATH/TRAF domain			PF00651:11/11:BTB/POZ domain	PF00917:4/11:MATH domain			N
OG0000381	0	0	11	GO:0003824:1/11:catalytic activity				IPR000477:1/11:Domain Reverse transcriptase domain	IPR005135:1/11:Domain Endonuclease/exonuclease/phosphatase			PF14529:1/11:Endonuclease-reverse transcriptase	PF00078:1/11:Reverse transcriptase (RNA-dependent DNA polymerase)			N
OG0000382	0	0	11					IPR005312:10/11:Family Protein of unknown function DUF1759	IPR041588:1/11:Domain Integrase zinc-binding domain	IPR000477:1/11:Domain Reverse transcriptase domain	nan&IPR041577:1/11:Domain Reverse transcriptase/retrotransposon-derived protein; RNase H-like domain	PF03564:10/11:Protein of unknown function (DUF1759)	PF00078:1/11:Reverse transcriptase (RNA-dependent DNA polymerase)	PF17919:1/11:RNase H-like domain found in reverse transcriptase	nan&PF17921:1/11:Integrase zinc binding domain	N
OG0000383	0	0	11	GO:0005515:1/11:protein binding				IPR020683:10/11:Domain Ankyrin repeat-containing domain	IPR002110:1/11:Repeat Ankyrin repeat			PF12796:10/11:Ankyrin repeats (3 copies)	PF13637:5/11:Ankyrin repeats (many copies)	PF13857:1/11:Ankyrin repeats (many copies)	nan&PF13606:1/11:Ankyrin repeat	N
OG0000384	0	0	11													N
OG0000385	10	0	0													N
OG0000386	2	2	6	GO:0016747:10/10:acyltransferase activity; transferring groups other than amino-acyl groups				IPR013653:10/10:Domain FR47-like				PF08445:10/10:FR47-like protein				N
OG0000387	10	0	0	GO:0003677:3/10:DNA binding				IPR004210:3/10:Domain BESS motif				PF02944:3/10:BESS motif				N
OG0000388	6	2	2					IPR008677:3/10:Family MRVI1				PF05781:3/10:MRVI1 protein				N
OG0000389	10	0	0	GO:0030246:3/10:carbohydrate binding				IPR024518:8/10:Domain Domain of unknown function DUF3421	IPR000922:3/10:Domain D-galactoside/L-rhamnose binding SUEL lectin domain			PF11901:8/10:Protein of unknown function (DUF3421)	PF02140:3/10:Galactose binding lectin domain			N
OG0000390	9	1	0					IPR026960:1/10:Domain Reverse transcriptase zinc-binding domain				PF13966:1/10:zinc-binding in reverse transcriptase				N
OG0000391	8	1	1					IPR019018:1/10:Domain Rab-binding domain FIP-RBD				PF09457:1/10:FIP domain				N
OG0000392	2	6	2	GO:0005576:8/10:extracellular region	GO:0008061:8/10:chitin binding			IPR002557:8/10:Domain Chitin binding domain				PF01607:8/10:Chitin binding Peritrophin-A domain				N
OG0000393	10	0	0													N
OG0000394	6	1	3					IPR029526:5/10:Domain PiggyBac transposable element-derived protein	IPR032718:1/10:Domain PiggyBac transposable element-derived protein 4; C-terminal zinc-ribbon			PF13843:5/10:Transposase IS4	PF13842:1/10:DDE_Tnp_1-like zinc-ribbon			N
OG0000396	7	1	2													N
OG0000397	9	0	1	GO:0030431:1/10:sleep	GO:1903818:1/10:positive regulation of voltage-gated potassium channel activity	GO:0032222:1/10:regulation of synaptic transmission; cholinergic		IPR031424:1/10:Family Protein quiver				PF17064:1/10:Sleepless protein				N
OG0000398	3	1	6	GO:0006508:10/10:proteolysis	GO:0008234:10/10:cysteine-type peptidase activity	GO:0004197:9/10:cysteine-type endopeptidase activity	nan&GO:0050790:9/10:regulation of catalytic activity	IPR000668:10/10:Domain Peptidase C1A; papain C-terminal	IPR012599:9/10:Domain Peptidase C1A; propeptide			PF00112:10/10:Papain family cysteine protease	PF08127:9/10:Peptidase family C1 propeptide			N
OG0000399	3	5	2					IPR031949:3/10:Domain Domain of unknown function DUF4776				PF14924:9/10:Protein of unknown function (DUF4497)	PF16003:3/10:Domain of unknown function (DUF4776)			N
OG0000400	10	0	0	GO:0003677:1/10:DNA binding				IPR007889:1/10:Domain DNA binding HTH domain; Psq-type				PF05225:1/10:helix-turn-helix; Psq domain				N
OG0000401	9	0	1	GO:0008194:10/10:UDP-glycosyltransferase activity				IPR002213:10/10:Family UDP-glucuronosyl/UDP-glucosyltransferase				PF00201:10/10:UDP-glucoronosyl and UDP-glucosyl transferase				N
OG0000402	1	1	8													N
OG0000403	10	0	0													N
OG0000404	3	1	6	GO:0008146:9/10:sulfotransferase activity				IPR000863:9/10:Domain Sulfotransferase domain				PF00685:9/10:Sulfotransferase domain				N
OG0000405	2	4	4	GO:0003779:1/10:actin binding	GO:0005856:1/10:cytoskeleton	GO:0005198:1/10:structural molecule activity		IPR008379:1/10:Domain Band 4.1; C-terminal				PF05902:1/10:4.1 protein C-terminal domain (CTD)				N
OG0000406	9	1	0													N
OG0000407	3	2	5	GO:0047834:10/10:D-threo-aldose 1-dehydrogenase activity				IPR023210:10/10:Domain NADP-dependent oxidoreductase domain				PF00248:10/10:Aldo/keto reductase family				N
OG0000408	3	0	7													N
OG0000409	4	1	5	GO:0003677:1/10:DNA binding				IPR006612:9/10:Domain THAP-type zinc finger	IPR006578:2/10:Domain MADF domain	IPR004210:1/10:Domain BESS motif		PF05485:9/10:THAP domain	PF10545:2/10:Alcohol dehydrogenase transcription factor Myb/SANT-like	PF02944:1/10:BESS motif		N
OG0000410	6	4	0					IPR004119:10/10:Family Ecdysteroid kinase-like	IPR031959:1/10:Family Protein of unknown function DUF4779			PF02958:10/10:Ecdysteroid kinase-like family	PF16009:1/10:Domain of unknown function (DUF4779)			N
OG0000411	1	0	9	GO:0015074:1/10:DNA integration	GO:0006313:1/10:transposition; DNA-mediated	GO:0003677:1/10:DNA binding		IPR032135:8/10:Domain Helix-turn-helix domain (DUF4817)	IPR002492:1/10:Domain Transposase; Tc1-like	IPR020234:1/10:Family Mite allergen; group-7		PF16087:8/10:Helix-turn-helix domain (DUF4817)	PF01498:1/10:Transposase	PF16984:1/10:Group 7 allergen		N
OG0000412	3	3	4	GO:0016209:10/10:antioxidant activity	GO:0016491:10/10:oxidoreductase activity	GO:0051920:10/10:peroxiredoxin activity		IPR000866:10/10:Domain Alkyl hydroperoxide reductase subunit C/ Thiol specific antioxidant	IPR019479:10/10:Domain Peroxiredoxin; C-terminal			PF00578:10/10:AhpC/TSA family	PF10417:10/10:C-terminal domain of 1-Cys peroxiredoxin			N
OG0000413	4	0	6													N
OG0000416	3	2	5													N
OG0000417	7	3	0					IPR022727:9/10:Family Pupal cuticle protein C1				PF11018:9/10:Pupal cuticle protein C1				N
OG0000418	2	4	4	GO:0006508:10/10:proteolysis	GO:0004185:10/10:serine-type carboxypeptidase activity	GO:0003723:1/10:RNA binding		IPR001563:10/10:Family Peptidase S10; serine carboxypeptidase	IPR004088:1/10:Domain K Homology domain; type 1			PF00450:10/10:Serine carboxypeptidase	PF00013:1/10:KH domain			N
OG0000419	3	5	2					IPR004878:10/10:Family Otopetrin				PF03189:10/10:Otopetrin				N
OG0000420	1	0	9	GO:0050660:10/10:flavin adenine dinucleotide binding	GO:0016614:10/10:oxidoreductase activity; acting on CH-OH group of donors			IPR000172:10/10:Domain Glucose-methanol-choline oxidoreductase; N-terminal	IPR007867:10/10:Domain Glucose-methanol-choline oxidoreductase; C-terminal			PF00732:10/10:GMC oxidoreductase	PF05199:10/10:GMC oxidoreductase			N
OG0000421	1	9	0													N
OG0000422	1	6	3	GO:0008146:10/10:sulfotransferase activity				IPR000863:10/10:Domain Sulfotransferase domain				PF00685:10/10:Sulfotransferase domain				N
OG0000423	2	0	8					IPR013120:8/10:Domain Fatty acyl-coenzyme A reductase; NAD-binding domain	IPR033640:4/10:Domain Fatty acyl-CoA reductase; C-terminal			PF07993:8/10:Male sterility protein	PF03015:4/10:Male sterility protein			N
OG0000427	1	1	8	GO:0002218:4/10:activation of innate immune response	GO:0032481:4/10:positive regulation of type I interferon production	GO:0046983:2/10:protein dimerization activity		IPR029158:4/10:Family Stimulator of interferon genes protein	IPR025398:4/10:Domain Domain of unknown function DUF4371	IPR008906:2/10:Domain HAT; C-terminal dimerisation domain		PF15009:4/10:Transmembrane protein 173	PF14291:4/10:Domain of unknown function (DUF4371)	PF05699:2/10:hAT family C-terminal dimerisation region		N
OG0000429	1	7	2	GO:0016491:10/10:oxidoreductase activity				IPR002347:10/10:Family Short-chain dehydrogenase/reductase SDR				PF00106:10/10:short chain dehydrogenase				N
OG0000430	1	1	8	GO:0005975:3/10:carbohydrate metabolic process	GO:0004553:3/10:hydrolase activity; hydrolyzing O-glycosyl compounds	GO:0003677:1/10:DNA binding		IPR002889:9/10:Domain Carbohydrate-binding WSC	IPR000757:3/10:Domain Glycoside hydrolase family 16	IPR025898:1/10:Domain Tc3 transposase; DNA binding domain		PF01822:9/10:WSC domain	PF00722:3/10:Glycosyl hydrolases family 16	PF11427:1/10:Tc3 transposase		N
OG0000431	1	1	8													N
OG0000433	0	9	1													N
OG0000434	0	9	1					IPR031720:4/10:Family Protein of unknown function DUF4728				PF15860:4/10:Domain of unknown function (DUF4728)				N
OG0000435	0	10	0													N
OG0000436	0	8	2													N
OG0000438	0	4	6													N
OG0000440	0	1	9	GO:0003824:9/10:catalytic activity				IPR005135:9/10:Domain Endonuclease/exonuclease/phosphatase				PF14529:9/10:Endonuclease-reverse transcriptase				N
OG0000441	0	0	10	GO:0008194:10/10:UDP-glycosyltransferase activity				IPR002213:10/10:Family UDP-glucuronosyl/UDP-glucosyltransferase				PF00201:10/10:UDP-glucoronosyl and UDP-glucosyl transferase				N
OG0000442	0	0	10	GO:0003676:9/10:nucleic acid binding				IPR004875:9/10:Domain DDE superfamily endonuclease domain				PF03184:9/10:DDE superfamily endonuclease				N
OG0000443	0	0	10					IPR041588:2/10:Domain Integrase zinc-binding domain	IPR006578:1/10:Domain MADF domain			PF17921:2/10:Integrase zinc binding domain	PF10545:1/10:Alcohol dehydrogenase transcription factor Myb/SANT-like			N
OG0000444	0	0	10					IPR029526:1/10:Domain PiggyBac transposable element-derived protein				PF13843:1/10:Transposase IS4				N
OG0000445	0	0	10					IPR001251:10/10:Domain CRAL-TRIO lipid binding domain				PF00650:10/10:CRAL/TRIO domain				N
OG0000446	5	1	3	GO:0006807:7/9:nitrogen compound metabolic process				IPR043957:9/9:Domain Vanin; C-terminal	IPR003010:7/9:Domain Carbon-nitrogen hydrolase			PF19018:9/9:Vanin C-terminal domain	PF00795:7/9:Carbon-nitrogen hydrolase			N
OG0000447	6	2	1	GO:0005515:9/9:protein binding				IPR002350:9/9:Domain Kazal domain				PF00050:6/9:Kazal-type serine protease inhibitor domain	PF07648:3/9:Kazal-type serine protease inhibitor domain			N
OG0000448	9	0	0	GO:0005515:1/9:protein binding				IPR002350:1/9:Domain Kazal domain	IPR007941:1/9:Family Protein of unknown function DUF726			PF05277:1/9:Protein of unknown function (DUF726)	PF00050:1/9:Kazal-type serine protease inhibitor domain			N
OG0000449	9	0	0					IPR013057:1/9:Domain Amino acid transporter; transmembrane domain				PF01490:1/9:Transmembrane amino acid transporter protein				N
OG0000450	7	1	1	GO:0035556:3/9:intracellular signal transduction	GO:0009190:3/9:cyclic nucleotide biosynthetic process	GO:0006171:3/9:cAMP biosynthetic process	nan&GO:0005886:3/9:plasma membrane &GO:0004016:3/9:adenylate cyclase activity	IPR001054:3/9:Domain Adenylyl cyclase class-3/4/guanylyl cyclase	IPR009398:3/9:Domain Adenylate cyclase; conserved domain	IPR032628:3/9:Domain Adenylate cyclase; N-terminal		PF00211:3/9:Adenylate and Guanylate cyclase catalytic domain	PF06327:3/9:Domain of Unknown Function (DUF1053)	PF16214:3/9:Adenylyl cyclase N-terminal extracellular and transmembrane region		N
OG0000452	3	3	3					IPR013162:4/9:Domain CD80-like; immunoglobulin C2-set				PF08205:4/9:CD80-like C2-set immunoglobulin domain	PF13927:1/9:Immunoglobulin domain			N
OG0000453	9	0	0					IPR027806:4/9:Domain Harbinger transposase-derived nuclease domain				PF13359:4/9:DDE superfamily endonuclease				N
OG0000454	8	1	0					IPR027806:7/9:Domain Harbinger transposase-derived nuclease domain				PF13359:7/9:DDE superfamily endonuclease				N
OG0000455	3	1	5					IPR032630:3/9:Domain P-type ATPase; C-terminal	IPR032631:2/9:Domain P-type ATPase; N-terminal			PF16212:3/9:Phospholipid-translocating P-type ATPase C-terminal	PF13246:3/9:Cation transport ATPase (P-type)	PF00122:2/9:E1-E2 ATPase	nan&PF16209:2/9:Phospholipid-translocating ATPase N-terminal	N
OG0000456	9	0	0	GO:0006334:7/9:nucleosome assembly	GO:0003677:7/9:DNA binding	GO:0000786:7/9:nucleosome		IPR005818:7/9:Domain Linker histone H1/H5; domain H15				PF00538:7/9:linker histone H1 and H5 family				N
OG0000457	7	1	1	GO:0008270:2/9:zinc ion binding	GO:0003676:2/9:nucleic acid binding			IPR001878:2/9:Domain Zinc finger; CCHC-type	IPR000608:3/9:Domain Ubiquitin-conjugating enzyme E2			PF00098:2/9:Zinc knuckle	PF00179:3/9:Ubiquitin-conjugating enzyme			N
OG0000458	5	0	4													N
OG0000459	1	0	8					IPR025574:1/9:Repeat Nucleoporin FG repeat				PF13634:1/9:Nucleoporin FG repeat region				N
OG0000460	8	0	1					IPR025476:1/9:Domain Helitron helicase-like domain				PF14214:1/9:Helitron helicase-like domain at N-terminus				N
OG0000461	9	0	0													N
OG0000463	9	0	0	GO:0005975:1/9:carbohydrate metabolic process				IPR001223:1/9:Domain Glycoside hydrolase family 18; catalytic domain				PF00704:1/9:Glycosyl hydrolases family 18				N
OG0000464	9	0	0													N
OG0000465	7	1	1					IPR013122:9/9:Domain Polycystin cation channel; PKD1/PKD2				PF08016:9/9:Polycystin cation channel				N
OG0000466	8	0	1													N
OG0000467	3	5	1	GO:0005515:8/9:protein binding				IPR000210:8/9:Domain BTB/POZ domain				PF00651:8/9:BTB/POZ domain				N
OG0000468	9	0	0					IPR000477:4/9:Domain Reverse transcriptase domain				PF00078:4/9:Reverse transcriptase (RNA-dependent DNA polymerase)				N
OG0000469	3	4	2	GO:0016787:9/9:hydrolase activity				IPR004843:9/9:Domain Calcineurin-like phosphoesterase domain; ApaH type	IPR031675:8/9:Domain Serine-threonine protein phosphatase; N-terminal			PF00149:9/9:Calcineurin-like phosphoesterase	PF16891:8/9:Serine-threonine protein phosphatase N-terminal domain			N
OG0000470	1	1	7	GO:0000723:1/9:telomere maintenance	GO:0003678:1/9:DNA helicase activity	GO:0006281:1/9:DNA repair		IPR000008:3/9:Domain C2 domain	IPR010285:1/9:Family DNA helicase Pif1-like			PF00168:3/9:C2 domain	PF05970:1/9:PIF1-like helicase			N
OG0000471	7	2	0					IPR018289:2/9:Domain MULE transposase domain	IPR013087:1/9:Domain Zinc finger C2H2-type			PF10551:2/9:MULE transposase domain	PF00096:1/9:Zinc finger; C2H2 type			N
OG0000472	8	0	1													N
OG0000473	9	0	0													N
OG0000474	8	0	1													N
OG0000476	3	0	6													N
OG0000477	2	6	1	GO:0016021:9/9:integral component of membrane				IPR018499:9/9:Family Tetraspanin/Peripherin				PF00335:9/9:Tetraspanin family				N
OG0000478	2	7	0					IPR008164:1/9:Repeat Repeat of unknown function XGLTT				PF01744:1/9:GLTT repeat (6 copies)				N
OG0000479	2	0	7													N
OG0000480	7	1	1	GO:0016021:3/9:integral component of membrane				IPR002995:3/9:Family Surfeit locus 4				PF02077:3/9:SURF4 family				N
OG0000481	1	1	7													N
OG0000483	1	1	7					IPR000477:1/9:Domain Reverse transcriptase domain				PF00078:1/9:Reverse transcriptase (RNA-dependent DNA polymerase)				N
OG0000484	3	3	3					IPR010562:9/9:Family Haemolymph juvenile hormone binding				PF06585:9/9:Haemolymph juvenile hormone binding protein (JHBP)				N
OG0000485	2	1	6					IPR020683:1/9:Domain Ankyrin repeat-containing domain				PF12796:1/9:Ankyrin repeats (3 copies)	PF13857:1/9:Ankyrin repeats (many copies)			N
OG0000486	1	1	7	GO:0016773:3/9:phosphotransferase activity; alcohol group as acceptor	GO:0005975:3/9:carbohydrate metabolic process	GO:0001534:1/9:radial spoke	nan&GO:0060294:1/9:cilium movement involved in cell motility &GO:0060271:1/9:cilium assembly	IPR018484:3/9:Domain Carbohydrate kinase; FGGY; N-terminal	IPR006802:1/9:Family Radial spokehead-like protein			PF00370:3/9:FGGY family of carbohydrate kinases; N-terminal domain	PF04712:1/9:Radial spokehead-like protein			N
OG0000487	1	7	1					IPR013087:8/9:Domain Zinc finger C2H2-type				PF00096:8/9:Zinc finger; C2H2 type	PF13912:1/9:C2H2-type zinc finger			N
OG0000488	2	4	3					IPR001107:8/9:Domain Band 7 domain				PF01145:8/9:SPFH domain / Band 7 family				N
OG0000489	2	1	6					IPR010562:9/9:Family Haemolymph juvenile hormone binding				PF06585:9/9:Haemolymph juvenile hormone binding protein (JHBP)				N
OG0000490	3	2	4	GO:0006508:9/9:proteolysis	GO:0070006:9/9:metalloaminopeptidase activity			IPR000819:9/9:Domain Peptidase M17; leucyl aminopeptidase; C-terminal	IPR008283:8/9:Domain Peptidase M17; leucyl aminopeptidase; N-terminal			PF00883:9/9:Cytosol aminopeptidase family; catalytic domain	PF02789:8/9:Cytosol aminopeptidase family; N-terminal domain			N
OG0000491	4	4	1					IPR013120:8/9:Domain Fatty acyl-coenzyme A reductase; NAD-binding domain	IPR033640:8/9:Domain Fatty acyl-CoA reductase; C-terminal			PF07993:8/9:Male sterility protein	PF03015:8/9:Male sterility protein			N
OG0000492	2	3	4	GO:0005515:3/9:protein binding				IPR001680:3/9:Repeat WD40 repeat	IPR031736:2/9:Domain Elongin A binding-protein 1	IPR013520:2/9:Domain Exonuclease; RNase T/DNA polymerase III		PF00400:3/9:WD domain; G-beta repeat	PF15870:2/9:ElonginA binding-protein 1	PF00929:2/9:Exonuclease		N
OG0000493	1	0	8	GO:0005737:1/9:cytoplasm	GO:0006511:1/9:ubiquitin-dependent protein catabolic process	GO:0007275:1/9:multicellular organism development		IPR018121:1/9:Domain Seven-in-absentia protein; TRAF-like domain				PF03145:1/9:Seven in absentia protein family				N
OG0000494	2	4	3	GO:0005524:9/9:ATP binding	GO:0008569:7/9:ATP-dependent microtubule motor activity; minus-end-directed	GO:0007018:7/9:microtubule-based movement	nan&GO:0030286:7/9:dynein complex	IPR013602:9/9:Domain Dynein heavy chain; linker	IPR035699:9/9:Domain Dynein heavy chain; hydrolytic ATP-binding dynein motor region	IPR041589:8/9:Domain Dynein heavy chain 3; AAA+ lid domain	nan&IPR024743:8/9:Domain Dynein heavy chain; coiled coil stalk&IPR041466:8/9:Domain Dynein heavy chain; AAA 5 extension domain&IPR024317:8/9:Domain Dynein heavy chain; AAA module D4&IPR041658:7/9:Domain Dynein heavy chain AAA lid domain&IPR004273:7/9:Domain Dynein heavy chain region D6 P-loop domain&IPR041228:7/9:Domain Dynein heavy chain; C-terminal domain&IPR035706:7/9:Domain Dynein heavy chain…	PF08393:9/9:Dynein heavy chain; N-terminal region 2	PF12774:9/9:Hydrolytic ATP binding site of dynein motor region	PF12775:8/9:P-loop containing dynein motor region	nan&PF12777:8/9:Microtubule-binding stalk of dynein motor&PF17857:8/9:AAA+ lid domain&PF12780:8/9:P-loop containing dynein motor region D4&PF17852:8/9:Dynein heavy chain AAA lid domain&PF03028:7/9:Dynein heavy chain region D6 P-loop domain &PF18199:7/9:Dynein heavy chain C-terminal domain&PF12781:7/9:ATP-binding dynein motor region&PF18198:7/9:Dynein heavy chain AAA lid domain	N
OG0000497	1	0	8	GO:0003676:7/9:nucleic acid binding	GO:0003677:2/9:DNA binding			IPR004875:7/9:Domain DDE superfamily endonuclease domain	IPR007889:2/9:Domain DNA binding HTH domain; Psq-type	IPR001910:1/9:Domain Inosine/uridine-preferring nucleoside hydrolase domain		PF03184:7/9:DDE superfamily endonuclease	PF01156:1/9:Inosine-uridine preferring nucleoside hydrolase	PF05225:2/9:helix-turn-helix; Psq domain		N
OG0000500	0	9	0	GO:0022857:1/9:transmembrane transporter activity	GO:0016020:1/9:membrane	GO:0055085:1/9:transmembrane transport		IPR000109:1/9:Family Proton-dependent oligopeptide transporter family				PF00854:1/9:POT family				N
OG0000502	0	9	0													N
OG0000503	0	2	7					IPR000618:8/9:Family Insect cuticle protein				PF00379:8/9:Insect cuticle protein				N
OG0000504	0	9	0													N
OG0000505	0	1	8									PF02389:1/9:Cornifin (SPRR) family				N
OG0000506	0	0	9					IPR038717:5/9:Domain Tc1-like transposase; DDE domain				PF13358:5/9:DDE superfamily endonuclease				N
OG0000507	0	0	9													N
OG0000508	0	0	9					IPR022727:9/9:Family Pupal cuticle protein C1				PF11018:9/9:Pupal cuticle protein C1				N
OG0000509	0	0	9					IPR000618:9/9:Family Insect cuticle protein				PF00379:9/9:Insect cuticle protein				N
OG0000510	0	0	9													N
OG0000511	0	0	9					IPR029526:7/9:Domain PiggyBac transposable element-derived protein				PF13843:7/9:Transposase IS4				N
OG0000512	0	0	9													N
OG0000513	6	0	2	GO:0015074:4/8:DNA integration				IPR013103:6/8:Domain Reverse transcriptase; RNA-dependent DNA polymerase	IPR001584:4/8:Domain Integrase; catalytic core	IPR025724:4/8:Domain GAG-pre-integrase domain		PF07727:6/8:Reverse transcriptase (RNA-dependent DNA polymerase)	PF14223:5/8:gag-polypeptide of LTR copia-type	PF00665:4/8:Integrase core domain	nan&PF13976:4/8:GAG-pre-integrase domain	N
OG0000514	8	0	0													N
OG0000515	8	0	0													N
OG0000516	7	0	1					IPR041175:2/8:Domain VLRF1/Vms1				PF18826:2/8:Bacteroidetes VLRF1 release factor				N
OG0000517	2	5	1													N
OG0000519	4	2	2	GO:0006629:8/8:lipid metabolic process				IPR005804:8/8:Domain Fatty acid desaturase domain				PF00487:8/8:Fatty acid desaturase				N
OG0000520	8	0	0													N
OG0000521	6	1	1	GO:0003677:8/8:DNA binding				IPR032454:8/8:Domain Histone H2A; C-terminal domain	IPR007125:8/8:Domain Histone H2A/H2B/H3			PF16211:8/8:C-terminus of histone H2A	PF00125:8/8:Core histone H2A/H2B/H3/H4			N
OG0000522	8	0	0					IPR001916:3/8:Family Glycoside hydrolase; family 22				PF00062:3/8:C-type lysozyme/alpha-lactalbumin family				N
OG0000523	7	1	0					IPR034720:3/8:Family Viral alkaline exonuclease				PF01771:3/8:Viral alkaline exonuclease				N
OG0000524	8	0	0					IPR025398:3/8:Domain Domain of unknown function DUF4371				PF14291:3/8:Domain of unknown function (DUF4371)				N
OG0000525	2	3	3	GO:0006468:6/8:protein phosphorylation	GO:0005524:6/8:ATP binding	GO:0004672:6/8:protein kinase activity		IPR000719:6/8:Domain Protein kinase domain	IPR000408:2/8:Repeat Regulator of chromosome condensation; RCC1			PF00069:6/8:Protein kinase domain	PF00415:2/8:Regulator of chromosome condensation (RCC1) repeat	PF13540:2/8:Regulator of chromosome condensation (RCC1) repeat		N
OG0000526	8	0	0	GO:0003677:2/8:DNA binding				IPR007889:1/8:Domain DNA binding HTH domain; Psq-type	IPR004210:1/8:Domain BESS motif	IPR028002:1/8:Domain Myb/SANT-like DNA-binding domain 5	nan&IPR029526:1/8:Domain PiggyBac transposable element-derived protein	PF02944:1/8:BESS motif	PF05225:1/8:helix-turn-helix; Psq domain	PF13843:1/8:Transposase IS4	nan&PF13873:1/8:Myb/SANT-like DNA-binding domain	N
OG0000528	3	4	1	GO:0005247:8/8:voltage-gated chloride channel activity	GO:0006821:8/8:chloride transport	GO:0016020:8/8:membrane	nan&GO:0055085:8/8:transmembrane transport	IPR000644:6/8:Domain CBS domain	IPR001807:8/8:Family Chloride channel; voltage gated			PF00571:6/8:CBS domain	PF00654:8/8:Voltage gated chloride channel			N
OG0000529	4	1	3	GO:0007018:4/8:microtubule-based movement	GO:0008569:4/8:ATP-dependent microtubule motor activity; minus-end-directed	GO:0005524:4/8:ATP binding	nan&GO:0030286:4/8:dynein complex	IPR013602:4/8:Domain Dynein heavy chain; linker	IPR024743:5/8:Domain Dynein heavy chain; coiled coil stalk	IPR004273:4/8:Domain Dynein heavy chain region D6 P-loop domain	nan&IPR035699:4/8:Domain Dynein heavy chain; hydrolytic ATP-binding dynein motor region&IPR035706:4/8:Domain Dynein heavy chain; ATP-binding dynein motor region&IPR024317:4/8:Domain Dynein heavy chain; AAA module D4&IPR041589:3/8:Domain Dynein heavy chain 3; AAA+ lid domain&IPR041658:3/8:Domain Dynein heavy chain AAA lid domain&IPR013594:3/8:Domain Dynein heavy chain; tail&IPR041228:3/8:Domain Dy…	PF08393:4/8:Dynein heavy chain; N-terminal region 2	PF12777:5/8:Microtubule-binding stalk of dynein motor	PF12774:4/8:Hydrolytic ATP binding site of dynein motor region	nan&PF12775:4/8:P-loop containing dynein motor region&PF03028:4/8:Dynein heavy chain region D6 P-loop domain &PF12780:4/8:P-loop containing dynein motor region D4&PF12781:4/8:ATP-binding dynein motor region&PF08385:3/8:Dynein heavy chain; N-terminal region 1&PF18199:3/8:Dynein heavy chain C-terminal domain&PF17857:3/8:AAA+ lid domain&PF17852:3/8:Dynein heavy chain AAA lid domain&PF18198:3/8:Dynei…	N
OG0000530	1	0	7	GO:0006629:1/8:lipid metabolic process	GO:0008081:1/8:phosphoric diester hydrolase activity			IPR030395:1/8:Domain Glycerophosphodiester phosphodiesterase domain				PF03009:1/8:Glycerophosphoryl diester phosphodiesterase family				N
OG0000531	8	0	0	GO:0008270:1/8:zinc ion binding	GO:0003676:1/8:nucleic acid binding	GO:0003677:1/8:DNA binding		IPR007889:1/8:Domain DNA binding HTH domain; Psq-type	IPR001878:1/8:Domain Zinc finger; CCHC-type			PF14223:5/8:gag-polypeptide of LTR copia-type	PF00098:1/8:Zinc knuckle	PF05225:1/8:helix-turn-helix; Psq domain		N
OG0000532	1	0	7													N
OG0000533	8	0	0													N
OG0000534	8	0	0	GO:0039694:1/8:viral RNA genome replication	GO:0003968:1/8:RNA-directed 5'-3' RNA polymerase activity	GO:0003723:1/8:RNA binding		IPR001407:1/8:Family Influenza RNA-dependent RNA polymerase subunit PB1				PF00602:1/8:Influenza RNA-dependent RNA polymerase subunit PB1				N
OG0000535	1	2	5					IPR027856:1/8:Family Protein of unknown function DUF4573				PF15140:1/8:Domain of unknown function (DUF4573)				N
OG0000536	3	0	5	GO:0046983:5/8:protein dimerization activity	GO:0003677:2/8:DNA binding			IPR008906:5/8:Domain HAT; C-terminal dimerisation domain	IPR003656:2/8:Domain Zinc finger; BED-type	IPR007021:1/8:Domain Domain of unknown function DUF659		PF05699:5/8:hAT family C-terminal dimerisation region	PF02892:2/8:BED zinc finger	PF04937:1/8:Protein of unknown function (DUF 659)		N
OG0000538	1	1	6	GO:0004061:4/8:arylformamidase activity	GO:0019441:4/8:tryptophan catabolic process to kynurenine			IPR007325:4/8:Family Kynurenine formamidase/cyclase-like				PF04199:4/8:Putative cyclase				N
OG0000539	4	1	3	GO:0022857:6/8:transmembrane transporter activity	GO:0055085:6/8:transmembrane transport			IPR011701:6/8:Family Major facilitator superfamily				PF07690:6/8:Major Facilitator Superfamily				N
OG0000540	2	3	3	GO:0005216:8/8:ion channel activity	GO:0016020:8/8:membrane	GO:0006811:8/8:ion transport	nan&GO:0055085:8/8:transmembrane transport	IPR005821:8/8:Domain Ion transport domain	IPR031649:5/8:Domain Voltage-dependent L-type calcium channel; IQ-associated domain	IPR014873:5/8:Domain Voltage-dependent calcium channel; alpha-1 subunit; IQ domain	nan&IPR031688:2/8:Domain Voltage-gated calcium channel subunit alpha; C-terminal	PF00520:8/8:Ion transport protein	PF08763:5/8:Voltage gated calcium channel IQ domain	PF16905:5/8:Voltage-dependent L-type calcium channel; IQ-associated	nan&PF16885:2/8:Voltage-gated calcium channel subunit alpha; C-term	N
OG0000541	2	3	3	GO:0020037:7/8:heme binding	GO:0009055:7/8:electron transfer activity			IPR009056:7/8:Domain Cytochrome c-like domain				PF00034:7/8:Cytochrome c				N
OG0000542	5	1	2	GO:0006269:3/8:DNA replication; synthesis of RNA primer	GO:0005515:2/8:protein binding	GO:0046983:1/8:protein dimerization activity		IPR007238:3/8:Family DNA primase large subunit; eukaryotic/archaeal	IPR000253:2/8:Domain Forkhead-associated (FHA) domain	IPR008906:1/8:Domain HAT; C-terminal dimerisation domain		PF04104:3/8:Eukaryotic and archaeal DNA primase; large subunit	PF00498:2/8:FHA domain	PF05699:1/8:hAT family C-terminal dimerisation region		N
OG0000543	6	1	1	GO:0016592:4/8:mediator complex	GO:0006357:4/8:regulation of transcription by RNA polymerase II	GO:0003712:4/8:transcription coregulator activity		IPR014044:5/8:Domain CAP domain	IPR009244:4/8:Family Mediator complex; subunit Med7	IPR013162:2/8:Domain CD80-like; immunoglobulin C2-set		PF00188:5/8:Cysteine-rich secretory protein family	PF05983:4/8:MED7 protein	PF08205:2/8:CD80-like C2-set immunoglobulin domain		N
OG0000544	2	2	4													N
OG0000545	2	3	3	GO:0003700:8/8:DNA-binding transcription factor activity	GO:0006355:8/8:regulation of transcription; DNA-templated			IPR001699:8/8:Family Transcription factor; T-box				PF00907:8/8:T-box				N
OG0000546	6	1	1	GO:0003824:4/8:catalytic activity	GO:0003677:3/8:DNA binding	GO:0005515:1/8:protein binding		IPR000477:5/8:Domain Reverse transcriptase domain	IPR005135:4/8:Domain Endonuclease/exonuclease/phosphatase	IPR004122:3/8:Family Barrier- to-autointegration factor; BAF	nan&IPR002172:1/8:Repeat Low-density lipoprotein (LDL) receptor class A repeat&IPR013106:1/8:Domain Immunoglobulin V-set domain	PF00078:5/8:Reverse transcriptase (RNA-dependent DNA polymerase)	PF14529:4/8:Endonuclease-reverse transcriptase	PF02961:3/8:Barrier to autointegration factor	nan&PF00057:1/8:Low-density lipoprotein receptor domain class A&PF07686:1/8:Immunoglobulin V-set domain	N
OG0000547	5	1	2	GO:1990939:7/8:ATP-dependent microtubule motor activity	GO:0008017:7/8:microtubule binding	GO:0007018:7/8:microtubule-based movement	nan&GO:0005524:7/8:ATP binding	IPR001752:7/8:Domain Kinesin motor domain				PF00225:7/8:Kinesin motor domain				N
OG0000548	1	2	5	GO:0008745:7/8:N-acetylmuramoyl-L-alanine amidase activity	GO:0009253:7/8:peptidoglycan catabolic process			IPR002502:7/8:Domain N-acetylmuramoyl-L-alanine amidase domain				PF01510:7/8:N-acetylmuramoyl-L-alanine amidase				N
OG0000549	8	0	0													N
OG0000550	1	2	5													N
OG0000553	2	3	3	GO:0005576:6/8:extracellular region	GO:0008289:6/8:lipid binding	GO:0006869:6/8:lipid transport		IPR010009:6/8:Family Apolipophorin-III				PF07464:6/8:Apolipophorin-III precursor (apoLp-III)				N
OG0000554	4	2	2					IPR000618:8/8:Family Insect cuticle protein				PF00379:8/8:Insect cuticle protein				N
OG0000555	5	2	1					IPR010736:3/8:Repeat Sperm-tail PG-rich repeat				PF07004:3/8:Sperm-tail PG-rich repeat				N
OG0000556	4	0	4	GO:0015074:3/8:DNA integration				IPR041577:5/8:Domain Reverse transcriptase/retrotransposon-derived protein; RNase H-like domain	IPR041588:3/8:Domain Integrase zinc-binding domain	IPR001584:3/8:Domain Integrase; catalytic core	nan&IPR000477:3/8:Domain Reverse transcriptase domain&IPR018061:1/8:Domain Retropepsins	PF17919:5/8:RNase H-like domain found in reverse transcriptase	PF00078:3/8:Reverse transcriptase (RNA-dependent DNA polymerase)	PF00665:3/8:Integrase core domain	nan&PF17921:3/8:Integrase zinc binding domain&PF00077:1/8:Retroviral aspartyl protease	N
OG0000557	1	2	5	GO:0005634:3/8:nucleus	GO:0008270:3/8:zinc ion binding			IPR013087:3/8:Domain Zinc finger C2H2-type	IPR012934:3/8:Domain Zinc finger; AD-type			PF00096:3/8:Zinc finger; C2H2 type	PF07776:3/8:Zinc-finger associated domain (zf-AD)			N
OG0000558	3	3	2	GO:0003735:8/8:structural constituent of ribosome	GO:0003723:8/8:RNA binding	GO:0006412:8/8:translation		IPR001351:8/8:Domain Ribosomal protein S3; C-terminal	IPR004044:8/8:Domain K Homology domain; type 2			PF07650:8/8:KH domain	PF00189:8/8:Ribosomal protein S3; C-terminal domain			N
OG0000559	2	1	5	GO:0050660:8/8:flavin adenine dinucleotide binding	GO:0016614:8/8:oxidoreductase activity; acting on CH-OH group of donors			IPR000172:8/8:Domain Glucose-methanol-choline oxidoreductase; N-terminal	IPR007867:8/8:Domain Glucose-methanol-choline oxidoreductase; C-terminal	IPR013717:1/8:Domain PIG-P		PF00732:8/8:GMC oxidoreductase	PF05199:8/8:GMC oxidoreductase	PF08510:1/8:PIG-P		N
OG0000560	8	0	0	GO:0006508:6/8:proteolysis	GO:0004222:6/8:metalloendopeptidase activity			IPR001915:6/8:Domain Peptidase M48	IPR032456:5/8:Domain CAAX prenyl protease 1; N-terminal	IPR007588:1/8:Domain Zinc finger; FLYWCH-type		PF01435:6/8:Peptidase family M48	PF16491:5/8:CAAX prenyl protease N-terminal; five membrane helices	PF04500:1/8:FLYWCH zinc finger domain		N
OG0000561	4	2	2	GO:0006508:8/8:proteolysis	GO:0004222:7/8:metalloendopeptidase activity			IPR018497:7/8:Domain Peptidase M13; C-terminal domain	IPR008753:6/8:Domain Peptidase M13; N-terminal domain	IPR001148:1/8:Domain Alpha carbonic anhydrase domain		PF01431:7/8:Peptidase family M13	PF05649:6/8:Peptidase family M13	PF00194:1/8:Eukaryotic-type carbonic anhydrase		N
OG0000562	8	0	0									PF14570:1/8:RING/Ubox like zinc-binding domain				N
OG0000563	1	0	7													N
OG0000564	8	0	0					IPR014044:5/8:Domain CAP domain				PF00188:5/8:Cysteine-rich secretory protein family				N
OG0000565	2	1	5													N
OG0000566	3	2	3	GO:0005319:8/8:lipid transporter activity	GO:0006869:8/8:lipid transport			IPR001747:8/8:Domain Lipid transport protein; N-terminal	IPR015255:8/8:Domain Vitellinogen; open beta-sheet	IPR001846:8/8:Domain von Willebrand factor; type D domain		PF01347:8/8:Lipoprotein amino terminal region	PF09172:8/8:Domain of unknown function (DUF1943)	PF00094:8/8:von Willebrand factor type D domain		N
OG0000567	2	4	2													N
OG0000568	1	1	6	GO:0016791:8/8:phosphatase activity				IPR001952:8/8:Family Alkaline phosphatase				PF00245:8/8:Alkaline phosphatase				N
OG0000569	3	1	4													N
OG0000570	8	0	0	GO:0008270:4/8:zinc ion binding	GO:0003676:4/8:nucleic acid binding			IPR001878:4/8:Domain Zinc finger; CCHC-type				PF00098:4/8:Zinc knuckle				N
OG0000571	1	6	1	GO:0005515:8/8:protein binding				IPR000408:7/8:Repeat Regulator of chromosome condensation; RCC1	IPR000210:8/8:Domain BTB/POZ domain	IPR011705:1/8:Domain BTB/Kelch-associated		PF00415:7/8:Regulator of chromosome condensation (RCC1) repeat	PF00651:8/8:BTB/POZ domain	PF13540:3/8:Regulator of chromosome condensation (RCC1) repeat	nan&PF07707:1/8:BTB And C-terminal Kelch	N
OG0000572	1	0	7					IPR018061:1/8:Domain Retropepsins				PF00077:1/8:Retroviral aspartyl protease				N
OG0000574	2	6	0													N
OG0000575	4	2	2					IPR009832:5/8:Family Protein of unknown function DUF1397				PF07165:5/8:Protein of unknown function (DUF1397)				N
OG0000576	1	0	7													N
OG0000577	2	6	0													N
OG0000578	6	0	2					IPR040676:1/8:Domain Domain of unknown function DUF5641	IPR005312:1/8:Family Protein of unknown function DUF1759			PF18701:1/8:Family of unknown function (DUF5641)	PF03564:1/8:Protein of unknown function (DUF1759)			N
OG0000579	1	4	3	GO:0008080:8/8:N-acetyltransferase activity				IPR000182:8/8:Domain GNAT domain				PF00583:8/8:Acetyltransferase (GNAT) family				N
OG0000580	1	3	4													N
OG0000582	1	6	1	GO:0016021:8/8:integral component of membrane				IPR002076:8/8:Family ELO family				PF01151:8/8:GNS1/SUR4 family				N
OG0000583	1	0	7					IPR008042:6/8:Family Retrotransposon; Pao	IPR040676:3/8:Domain Domain of unknown function DUF5641	IPR041588:2/8:Domain Integrase zinc-binding domain		PF05380:6/8:Pao retrotransposon peptidase	PF18701:3/8:Family of unknown function (DUF5641)	PF17921:2/8:Integrase zinc binding domain		N
OG0000584	1	2	5					IPR020234:7/8:Family Mite allergen; group-7				PF16984:7/8:Group 7 allergen				N
OG0000585	1	0	7					IPR006578:8/8:Domain MADF domain				PF10545:8/8:Alcohol dehydrogenase transcription factor Myb/SANT-like				N
OG0000586	1	1	6					IPR020683:1/8:Domain Ankyrin repeat-containing domain				PF12796:1/8:Ankyrin repeats (3 copies)				N
OG0000587	1	7	0					IPR031941:6/8:Domain Domain of unknown function DUF4773				PF15998:6/8:Domain of unknown function (DUF4773)				N
OG0000588	1	2	5	GO:0016787:6/8:hydrolase activity				IPR011697:6/8:Family Peptidase C26				PF07722:6/8:Peptidase C26				N
OG0000589	1	6	1	GO:0022857:8/8:transmembrane transporter activity	GO:0055085:8/8:transmembrane transport			IPR011701:8/8:Family Major facilitator superfamily				PF07690:8/8:Major Facilitator Superfamily				N
OG0000590	1	1	6	GO:0016887:3/8:ATPase	GO:0005524:3/8:ATP binding			IPR029526:4/8:Domain PiggyBac transposable element-derived protein	IPR003959:3/8:Domain ATPase; AAA-type; core			PF13843:4/8:Transposase IS4	PF00004:3/8:ATPase family associated with various cellular activities (AAA)			N
OG0000591	1	5	2					IPR013151:6/8:Domain Immunoglobulin	IPR013106:1/8:Domain Immunoglobulin V-set domain	IPR013098:1/8:Domain Immunoglobulin I-set		PF00047:6/8:Immunoglobulin domain	PF07686:1/8:Immunoglobulin V-set domain	PF13927:1/8:Immunoglobulin domain	nan&PF07679:1/8:Immunoglobulin I-set domain	N
OG0000592	0	7	1					IPR022048:5/8:Family Envelope fusion protein-like				PF12259:5/8:Baculovirus F protein				N
OG0000593	0	8	0													N
OG0000594	0	8	0					IPR000618:1/8:Family Insect cuticle protein				PF00379:1/8:Insect cuticle protein				N
OG0000596	0	7	1	GO:0050660:8/8:flavin adenine dinucleotide binding	GO:0016614:8/8:oxidoreductase activity; acting on CH-OH group of donors			IPR000172:8/8:Domain Glucose-methanol-choline oxidoreductase; N-terminal	IPR007867:8/8:Domain Glucose-methanol-choline oxidoreductase; C-terminal			PF00732:8/8:GMC oxidoreductase	PF05199:8/8:GMC oxidoreductase			N
OG0000597	0	6	2	GO:0046983:3/8:protein dimerization activity				IPR008906:3/8:Domain HAT; C-terminal dimerisation domain				PF05699:3/8:hAT family C-terminal dimerisation region				N
OG0000598	0	0	8					IPR041698:8/8:Domain Methyltransferase domain 25				PF13649:8/8:Methyltransferase domain				N
OG0000599	0	0	8	GO:0008194:8/8:UDP-glycosyltransferase activity				IPR002213:8/8:Family UDP-glucuronosyl/UDP-glucosyltransferase				PF00201:8/8:UDP-glucoronosyl and UDP-glucosyl transferase				N
OG0000601	0	0	8													N
OG0000602	0	0	8	GO:0003824:6/8:catalytic activity				IPR005135:6/8:Domain Endonuclease/exonuclease/phosphatase				PF14529:6/8:Endonuclease-reverse transcriptase				N
OG0000603	0	0	8	GO:0005507:8/8:copper ion binding	GO:0016491:8/8:oxidoreductase activity			IPR001117:8/8:Domain Multicopper oxidase; type 1	IPR011707:8/8:Domain Multicopper oxidase; N-termianl	IPR011706:8/8:Domain Multicopper oxidase; C-terminal	nan&IPR029526:1/8:Domain PiggyBac transposable element-derived protein	PF07732:8/8:Multicopper oxidase	PF07731:8/8:Multicopper oxidase	PF00394:8/8:Multicopper oxidase	nan&PF13843:1/8:Transposase IS4	N
OG0000604	0	0	8													N
OG0000605	0	0	8	GO:0006508:1/8:proteolysis	GO:0008234:1/8:cysteine-type peptidase activity			IPR000668:1/8:Domain Peptidase C1A; papain C-terminal				PF00112:1/8:Papain family cysteine protease				N
OG0000606	0	0	8	GO:0005515:4/8:protein binding				IPR020683:8/8:Domain Ankyrin repeat-containing domain	IPR002110:4/8:Repeat Ankyrin repeat			PF12796:8/8:Ankyrin repeats (3 copies)	PF13637:3/8:Ankyrin repeats (many copies)	PF00023:4/8:Ankyrin repeat	nan&PF13606:1/8:Ankyrin repeat	N
OG0000607	0	0	8													N
OG0000608	0	0	8	GO:0005515:3/8:protein binding	GO:0030414:1/8:peptidase inhibitor activity			IPR002350:3/8:Domain Kazal domain	IPR008037:1/8:Domain Pacifastin domain			PF00050:3/8:Kazal-type serine protease inhibitor domain	PF05375:1/8:Pacifastin inhibitor (LCMII)			N
OG0000609	0	0	8													N
OG0000610	0	0	8													N
OG0000611	0	0	8													N
OG0000612	7	0	0													N
OG0000613	4	2	1	GO:0005515:5/7:protein binding				IPR001611:5/7:Repeat Leucine-rich repeat				PF13855:5/7:Leucine rich repeat				N
OG0000614	1	0	6													N
OG0000615	4	1	2					IPR003341:5/7:Repeat Cysteine rich repeat; tripleX				PF02363:5/7:Cysteine rich repeat				N
OG0000617	2	1	4					IPR001060:1/7:Domain FCH domain				PF00611:1/7:Fes/CIP4; and EFC/F-BAR homology domain				N
OG0000618	2	4	1													N
OG0000619	5	1	1					IPR004145:7/7:Domain Domain of unknown function DUF243				PF03103:7/7:Domain of unknown function (DUF243)				N
OG0000620	2	1	4					IPR000477:2/7:Domain Reverse transcriptase domain				PF00078:2/7:Reverse transcriptase (RNA-dependent DNA polymerase)				N
OG0000621	5	1	1	GO:0004930:2/7:G protein-coupled receptor activity	GO:0007186:2/7:G protein-coupled receptor signaling pathway	GO:0016021:2/7:integral component of membrane	nan&GO:0005515:2/7:protein binding	IPR001611:2/7:Repeat Leucine-rich repeat	IPR000276:2/7:Family G protein-coupled receptor; rhodopsin-like	IPR029526:2/7:Domain PiggyBac transposable element-derived protein		PF13855:2/7:Leucine rich repeat	PF00001:2/7:7 transmembrane receptor (rhodopsin family)	PF13843:2/7:Transposase IS4		N
OG0000623	3	2	2					IPR018108:7/7:Repeat Mitochondrial substrate/solute carrier				PF00153:7/7:Mitochondrial carrier protein				N
OG0000624	2	0	5					IPR029526:5/7:Domain PiggyBac transposable element-derived protein	IPR032718:1/7:Domain PiggyBac transposable element-derived protein 4; C-terminal zinc-ribbon			PF13843:5/7:Transposase IS4	PF13842:1/7:DDE_Tnp_1-like zinc-ribbon			N
OG0000625	2	3	2					IPR013106:2/7:Domain Immunoglobulin V-set domain				PF13927:4/7:Immunoglobulin domain	PF07686:2/7:Immunoglobulin V-set domain			N
OG0000627	4	3	0													N
OG0000629	2	2	3					IPR008160:1/7:Repeat Collagen triple helix repeat	IPR001451:2/7:Repeat Hexapeptide repeat			PF01391:1/7:Collagen triple helix repeat (20 copies)	PF00132:2/7:Bacterial transferase hexapeptide (six repeats)			N
OG0000630	1	3	3					IPR005204:7/7:Domain Hemocyanin; N-terminal	IPR005203:7/7:Domain Hemocyanin; C-terminal	IPR000896:7/7:Domain Hemocyanin/hexamerin middle domain		PF00372:7/7:Hemocyanin; copper containing domain	PF03723:7/7:Hemocyanin; ig-like domain	PF03722:7/7:Hemocyanin; all-alpha domain		N
OG0000631	3	2	2	GO:0003677:7/7:DNA binding	GO:0006355:3/7:regulation of transcription; DNA-templated			IPR001356:6/7:Domain Homeobox domain	IPR001523:3/7:Domain Paired domain			PF00046:6/7:Homeodomain	PF00292:3/7:'Paired box' domain			N
OG0000632	1	3	3	GO:0004743:7/7:pyruvate kinase activity	GO:0000287:7/7:magnesium ion binding	GO:0006096:7/7:glycolytic process	nan&GO:0030955:7/7:potassium ion binding	IPR015793:7/7:Domain Pyruvate kinase; barrel	IPR015795:6/7:Domain Pyruvate kinase; C-terminal			PF00224:7/7:Pyruvate kinase; barrel domain	PF02887:6/7:Pyruvate kinase; alpha/beta domain			N
OG0000633	3	2	2					IPR002893:4/7:Domain Zinc finger; MYND-type				PF01753:4/7:MYND finger	PF13279:4/7:Thioesterase-like superfamily			N
OG0000634	7	0	0					IPR027806:3/7:Domain Harbinger transposase-derived nuclease domain	IPR001107:1/7:Domain Band 7 domain			PF13359:3/7:DDE superfamily endonuclease	PF01145:1/7:SPFH domain / Band 7 family			N
OG0000635	7	0	0	GO:0047834:1/7:D-threo-aldose 1-dehydrogenase activity				IPR023210:1/7:Domain NADP-dependent oxidoreductase domain				PF00248:1/7:Aldo/keto reductase family				N
OG0000637	5	1	1					IPR007577:7/7:Conserved_site Glycosyltransferase; DXD sugar-binding motif				PF04488:7/7:Glycosyltransferase sugar-binding region containing DXD motif				N
OG0000638	6	1	0									PF14223:4/7:gag-polypeptide of LTR copia-type				N
OG0000640	3	2	2					IPR018609:4/7:Family Bud13	IPR023252:3/7:Family Aurora borealis protein			PF09736:4/7:Pre-mRNA-splicing factor of RES complex	PF15280:3/7:Protein aurora borealis N-terminus			N
OG0000641	7	0	0	GO:0005247:1/7:voltage-gated chloride channel activity	GO:0006821:1/7:chloride transport	GO:0016020:1/7:membrane	nan&GO:0055085:1/7:transmembrane transport &GO:0003723:1/7:RNA binding	IPR009522:1/7:Family Nucleocapsid; Phlebovirus/Tenuivirus	IPR001807:1/7:Family Chloride channel; voltage gated			PF00654:1/7:Voltage gated chloride channel	PF05733:1/7:Tenuivirus/Phlebovirus nucleocapsid protein			N
OG0000642	3	2	2	GO:0022857:7/7:transmembrane transporter activity	GO:0055085:7/7:transmembrane transport	GO:0016021:6/7:integral component of membrane		IPR005828:6/7:Family Major facilitator; sugar transporter-like	IPR011701:1/7:Family Major facilitator superfamily			PF00083:6/7:Sugar (and other) transporter	PF07690:1/7:Major Facilitator Superfamily			N
OG0000643	3	3	1													N
OG0000645	7	0	0	GO:0022857:1/7:transmembrane transporter activity	GO:0016020:1/7:membrane	GO:0055085:1/7:transmembrane transport		IPR000109:1/7:Family Proton-dependent oligopeptide transporter family				PF00854:1/7:POT family				N
OG0000646	7	0	0					IPR000618:5/7:Family Insect cuticle protein				PF00379:5/7:Insect cuticle protein				N
OG0000647	7	0	0													N
OG0000648	7	0	0													N
OG0000649	7	0	0													N
OG0000650	5	2	0	GO:0008270:1/7:zinc ion binding	GO:0003676:1/7:nucleic acid binding			IPR003034:5/7:Domain SAP domain	IPR005162:3/7:Domain Retrotransposon gag domain	IPR001878:1/7:Domain Zinc finger; CCHC-type		PF02037:5/7:SAP domain	PF03732:3/7:Retrotransposon gag protein	PF00098:1/7:Zinc knuckle		N
OG0000651	5	0	2													N
OG0000652	4	2	1													N
OG0000653	3	3	1	GO:0003677:7/7:DNA binding				IPR007125:7/7:Domain Histone H2A/H2B/H3				PF00125:7/7:Core histone H2A/H2B/H3/H4				N
OG0000654	3	0	4													N
OG0000655	7	0	0	GO:0008270:2/7:zinc ion binding	GO:0003676:2/7:nucleic acid binding			IPR001878:2/7:Domain Zinc finger; CCHC-type				PF14223:3/7:gag-polypeptide of LTR copia-type	PF00098:2/7:Zinc knuckle			N
OG0000656	2	1	4					IPR000873:7/7:Domain AMP-dependent synthetase/ligase	IPR025110:7/7:Domain AMP-binding enzyme; C-terminal domain			PF13193:7/7:AMP-binding enzyme C-terminal domain	PF00501:7/7:AMP-binding enzyme			N
OG0000657	1	5	1					IPR032815:1/7:Domain Peptidase S8; pro-domain				PF16470:1/7:Peptidase S8 pro-domain				N
OG0000658	1	0	6					IPR031941:5/7:Domain Domain of unknown function DUF4773				PF15998:5/7:Domain of unknown function (DUF4773)				N
OG0000659	4	3	0					IPR020234:7/7:Family Mite allergen; group-7				PF16984:7/7:Group 7 allergen				N
OG0000661	7	0	0	GO:0008270:2/7:zinc ion binding	GO:0003676:2/7:nucleic acid binding	GO:0016787:1/7:hydrolase activity		IPR005162:5/7:Domain Retrotransposon gag domain	IPR001878:2/7:Domain Zinc finger; CCHC-type	IPR018061:1/7:Domain Retropepsins	nan&IPR003140:1/7:Domain Phospholipase/carboxylesterase/thioesterase	PF03732:5/7:Retrotransposon gag protein	PF00098:2/7:Zinc knuckle	PF02230:1/7:Phospholipase/Carboxylesterase	nan&PF00077:1/7:Retroviral aspartyl protease	N
OG0000662	7	0	0	GO:0004523:3/7:RNA-DNA hybrid ribonuclease activity	GO:0003676:3/7:nucleic acid binding			IPR002156:3/7:Domain Ribonuclease H domain	IPR031568:1/7:Family Protein Pet117; mitochondrial			PF00075:3/7:RNase H	PF15786:1/7:PET assembly of cytochrome c oxidase; mitochondrial			N
OG0000663	1	5	1													N
OG0000664	4	2	1	GO:0003676:4/7:nucleic acid binding				IPR000467:4/7:Domain G-patch domain	IPR000195:3/7:Domain Rab-GTPase-TBC domain	IPR014720:3/7:Domain Double-stranded RNA-binding domain	nan&IPR022164:2/7:Domain Kinesin-like&IPR006020:1/7:Domain PTB/PI domain	PF01585:4/7:G-patch domain	PF00566:3/7:Rab-GTPase-TBC domain	PF00035:3/7:Double-stranded RNA binding motif	nan&PF12473:2/7:Kinesin protein &PF00640:1/7:Phosphotyrosine interaction domain (PTB/PID)	N
OG0000665	7	0	0	GO:0006508:1/7:proteolysis	GO:0004190:1/7:aspartic-type endopeptidase activity			IPR005162:1/7:Domain Retrotransposon gag domain	IPR019103:1/7:Domain Aspartic peptidase; DDI1-type			PF09668:1/7:Aspartyl protease	PF03732:1/7:Retrotransposon gag protein			N
OG0000666	7	0	0					IPR025254:2/7:Domain Domain of unknown function DUF4201				PF13870:2/7:Domain of unknown function (DUF4201)				N
OG0000667	7	0	0													N
OG0000668	7	0	0	GO:0003676:5/7:nucleic acid binding				IPR003165:5/7:Domain Piwi domain				PF02171:5/7:Piwi domain				N
OG0000669	7	0	0													N
OG0000670	5	0	2													N
OG0000671	1	1	5					IPR000618:7/7:Family Insect cuticle protein				PF00379:7/7:Insect cuticle protein				N
OG0000672	5	1	1	GO:0006508:5/7:proteolysis	GO:0004185:5/7:serine-type carboxypeptidase activity			IPR001563:5/7:Family Peptidase S10; serine carboxypeptidase	IPR000873:3/7:Domain AMP-dependent synthetase/ligase	IPR025110:3/7:Domain AMP-binding enzyme; C-terminal domain		PF00450:5/7:Serine carboxypeptidase	PF13193:3/7:AMP-binding enzyme C-terminal domain	PF00501:3/7:AMP-binding enzyme		N
OG0000673	7	0	0													N
OG0000674	1	5	1	GO:0016746:7/7:acyltransferase activity				IPR002123:7/7:Domain Phospholipid/glycerol acyltransferase				PF01553:7/7:Acyltransferase				N
OG0000675	1	2	4					IPR031720:5/7:Family Protein of unknown function DUF4728				PF15860:5/7:Domain of unknown function (DUF4728)				N
OG0000677	1	4	2	GO:0016021:7/7:integral component of membrane				IPR006838:7/7:Family FAR-17a/AIG1-like protein				PF04750:7/7:FAR-17a/AIG1-like protein				N
OG0000678	1	3	3	GO:0051287:6/7:NAD binding	GO:0048038:6/7:quinone binding	GO:0016651:6/7:oxidoreductase activity; acting on NAD(P)H		IPR001135:6/7:Domain NADH-quinone oxidoreductase; subunit D				PF00346:6/7:Respiratory-chain NADH dehydrogenase; 49 Kd subunit				N
OG0000679	4	2	1	GO:0003723:6/7:RNA binding	GO:0003676:1/7:nucleic acid binding			IPR014886:6/7:Domain La protein; xRRM domain	IPR006630:4/7:Domain La-type HTH domain	IPR000504:1/7:Domain RNA recognition motif domain		PF08777:6/7:RNA binding motif	PF05383:4/7:La domain	PF00076:1/7:RNA recognition motif. (a.k.a. RRM; RBD; or RNP domain)		N
OG0000680	7	0	0					IPR001370:5/7:Repeat BIR repeat				PF00653:5/7:Inhibitor of Apoptosis domain				N
OG0000681	1	2	4	GO:0016772:3/7:transferase activity; transferring phosphorus-containing groups	GO:0016301:3/7:kinase activity			IPR020683:2/7:Domain Ankyrin repeat-containing domain	IPR007858:3/7:Conserved_site Dpy-30 motif	IPR022414:3/7:Domain ATP:guanido phosphotransferase; catalytic domain	nan&IPR022413:2/7:Domain ATP:guanido phosphotransferase; N-terminal	PF12796:2/7:Ankyrin repeats (3 copies)	PF05186:3/7:Dpy-30 motif	PF00217:3/7:ATP:guanido phosphotransferase; C-terminal catalytic domain	nan&PF02807:2/7:ATP:guanido phosphotransferase; N-terminal domain&PF13637:1/7:Ankyrin repeats (many copies)	N
OG0000682	4	2	1	GO:0003723:5/7:RNA binding				IPR004088:5/7:Domain K Homology domain; type 1	IPR032571:1/7:Domain KHDRBS; Qua1 domain			PF00013:5/7:KH domain	PF16274:1/7:Qua1 domain			N
OG0000684	7	0	0					IPR013151:1/7:Domain Immunoglobulin				PF13927:1/7:Immunoglobulin domain	PF00047:1/7:Immunoglobulin domain			N
OG0000685	7	0	0	GO:0006508:7/7:proteolysis	GO:0008234:7/7:cysteine-type peptidase activity			IPR000668:7/7:Domain Peptidase C1A; papain C-terminal				PF00112:7/7:Papain family cysteine protease				N
OG0000686	5	2	0					IPR044822:6/7:Domain Myb/SANT-like DNA-binding domain 4	IPR022063:1/7:Domain Complementary sex determination; N-terminal			PF13837:6/7:Myb/SANT-like DNA-binding domain	PF12278:1/7:Sex determination protein N terminal			N
OG0000687	2	3	2					IPR013057:7/7:Domain Amino acid transporter; transmembrane domain				PF01490:7/7:Transmembrane amino acid transporter protein				N
OG0000688	6	0	1	GO:0003924:6/7:GTPase activity	GO:0005525:6/7:GTP binding			IPR001806:6/7:Family Small GTPase				PF00071:6/7:Ras family				N
OG0000689	2	3	2													N
OG0000690	5	1	1	GO:0005515:3/7:protein binding				IPR002350:3/7:Domain Kazal domain				PF07648:3/7:Kazal-type serine protease inhibitor domain				N
OG0000691	3	2	2	GO:0005515:5/7:protein binding				IPR001012:5/7:Domain UBX domain	IPR021569:1/7:Domain TUG ubiquitin-like domain			PF00789:5/7:UBX domain	PF11470:1/7:TUG ubiquitin-like domain			N
OG0000692	7	0	0	GO:0016491:1/7:oxidoreductase activity				IPR003819:1/7:Domain TauD/TfdA-like domain				PF02668:1/7:Taurine catabolism dioxygenase TauD; TfdA family				N
OG0000693	2	3	2					IPR001148:7/7:Domain Alpha carbonic anhydrase domain				PF00194:7/7:Eukaryotic-type carbonic anhydrase				N
OG0000694	6	1	0					IPR014044:1/7:Domain CAP domain				PF00188:1/7:Cysteine-rich secretory protein family				N
OG0000695	7	0	0													N
OG0000696	1	5	1	GO:0016020:6/7:membrane	GO:0016757:6/7:glycosyltransferase activity			IPR003378:6/7:Family Fringe-like				PF02434:6/7:Fringe-like				N
OG0000697	1	4	2	GO:0005515:3/7:protein binding				IPR000210:3/7:Domain BTB/POZ domain	IPR013087:1/7:Domain Zinc finger C2H2-type			PF00651:3/7:BTB/POZ domain	PF00096:1/7:Zinc finger; C2H2 type			N
OG0000698	2	1	4	GO:0005515:1/7:protein binding				IPR000048:1/7:Binding_site IQ motif; EF-hand binding site				PF00612:1/7:IQ calmodulin-binding motif				N
OG0000699	2	3	2	GO:0003700:7/7:DNA-binding transcription factor activity	GO:0006355:7/7:regulation of transcription; DNA-templated	GO:0003677:7/7:DNA binding		IPR013524:7/7:Domain Runt domain				PF00853:7/7:Runt domain				N
OG0000700	1	5	1	GO:0016887:7/7:ATPase	GO:0005524:7/7:ATP binding			IPR002423:7/7:Family Chaperonin Cpn60/TCP-1 family				PF00118:7/7:TCP-1/cpn60 chaperonin family				N
OG0000701	3	1	3					IPR007707:5/7:Domain Transforming acidic coiled-coil-containing protein; C-terminal				PF05010:5/7:Transforming acidic coiled-coil-containing protein (TACC); C-terminal				N
OG0000702	2	1	4	GO:0030880:3/7:RNA polymerase complex	GO:0006352:3/7:DNA-templated transcription; initiation	GO:0022857:2/7:transmembrane transporter activity	nan&GO:0016020:2/7:membrane &GO:0055085:2/7:transmembrane transport	IPR005574:3/7:Family RNA polymerase subunit RPB4/RPC9	IPR000109:2/7:Family Proton-dependent oligopeptide transporter family	IPR020234:1/7:Family Mite allergen; group-7		PF03874:3/7:RNA polymerase Rpb4	PF00854:2/7:POT family	PF16984:1/7:Group 7 allergen		N
OG0000703	2	3	2	GO:0009058:4/7:biosynthetic process				IPR014043:6/7:Domain Acyl transferase	IPR020807:6/7:Domain Polyketide synthase; dehydratase domain	IPR014030:6/7:Domain Beta-ketoacyl synthase; N-terminal	nan&IPR014031:6/7:Domain Beta-ketoacyl synthase; C-terminal&IPR032821:6/7:Domain Polyketide synthase; C-terminal extension&IPR001031:4/7:Domain Thioesterase&IPR009081:4/7:Domain Phosphopantetheine binding ACP domain&IPR013968:4/7:Domain Polyketide synthase; ketoreductase domain&IPR013149:3/7:Domain Alcohol dehydrogenase; C-terminal	PF00698:6/7:Acyl transferase domain	PF14765:6/7:Polyketide synthase dehydratase	PF02801:6/7:Beta-ketoacyl synthase; C-terminal domain	nan&PF00109:6/7:Beta-ketoacyl synthase; N-terminal domain&PF16197:6/7:Ketoacyl-synthetase C-terminal extension&PF00550:4/7:Phosphopantetheine attachment site&PF00975:4/7:Thioesterase domain&PF08659:4/7:KR domain&PF00107:3/7:Zinc-binding dehydrogenase&PF13602:1/7:Zinc-binding dehydrogenase	N
OG0000704	1	4	2	GO:0005515:6/7:protein binding				IPR006652:2/7:Repeat Kelch repeat type 1	IPR011705:4/7:Domain BTB/Kelch-associated	IPR000210:4/7:Domain BTB/POZ domain	nan&IPR000048:3/7:Binding_site IQ motif; EF-hand binding site	PF01344:2/7:Kelch motif	PF07707:4/7:BTB And C-terminal Kelch	PF00651:4/7:BTB/POZ domain	nan&PF00612:3/7:IQ calmodulin-binding motif&PF13964:1/7:Kelch motif&PF13415:1/7:Galactose oxidase; central domain	N
OG0000705	3	3	1	GO:0016020:2/7:membrane	GO:0004970:2/7:ionotropic glutamate receptor activity			IPR019594:2/7:Domain Ionotropic glutamate receptor; L-glutamate and glycine-binding domain	IPR001638:1/7:Domain Solute-binding protein family 3/N-terminal domain of MltF			PF10613:2/7:Ligated ion channel L-glutamate- and glycine-binding site	PF00497:1/7:Bacterial extracellular solute-binding proteins; family 3			N
OG0000706	3	3	1	GO:0022857:5/7:transmembrane transporter activity	GO:0055085:5/7:transmembrane transport			IPR011701:5/7:Family Major facilitator superfamily				PF07690:5/7:Major Facilitator Superfamily				N
OG0000707	2	2	3					IPR000618:4/7:Family Insect cuticle protein				PF00379:4/7:Insect cuticle protein				N
OG0000708	1	3	3													N
OG0000709	3	4	0	GO:0005576:1/7:extracellular region	GO:0042742:1/7:defense response to bacterium			IPR005521:1/7:Domain Attacin; C-terminal				PF03769:1/7:Attacin; C-terminal region				N
OG0000710	1	6	0					IPR004941:2/7:Family Baculovirus FP protein				PF03258:2/7:Baculovirus FP protein				N
OG0000711	5	1	1													N
OG0000712	2	3	2					IPR005204:7/7:Domain Hemocyanin; N-terminal	IPR005203:7/7:Domain Hemocyanin; C-terminal	IPR000896:7/7:Domain Hemocyanin/hexamerin middle domain		PF00372:7/7:Hemocyanin; copper containing domain	PF03723:7/7:Hemocyanin; ig-like domain	PF03722:7/7:Hemocyanin; all-alpha domain		N
OG0000713	3	1	3	GO:0005515:6/7:protein binding				IPR001611:6/7:Repeat Leucine-rich repeat				PF13516:6/7:Leucine Rich repeat				N
OG0000714	7	0	0													N
OG0000715	1	1	5	GO:0016021:7/7:integral component of membrane	GO:0022857:7/7:transmembrane transporter activity	GO:0055085:7/7:transmembrane transport		IPR005828:7/7:Family Major facilitator; sugar transporter-like				PF00083:7/7:Sugar (and other) transporter				N
OG0000716	2	3	2	GO:0005634:7/7:nucleus	GO:0006334:7/7:nucleosome assembly			IPR002164:7/7:Family Nucleosome assembly protein (NAP)				PF00956:7/7:Nucleosome assembly protein (NAP)				N
OG0000717	7	0	0	GO:0016671:7/7:oxidoreductase activity; acting on a sulfur group of donors; disulfide as acceptor				IPR004911:7/7:Family Gamma interferon inducible lysosomal thiol reductase GILT				PF03227:7/7:Gamma interferon inducible lysosomal thiol reductase (GILT)				N
OG0000719	2	2	3					IPR001828:2/7:Domain Receptor; ligand binding region				PF01094:2/7:Receptor family ligand binding region				N
OG0000720	1	1	5	GO:0003735:3/7:structural constituent of ribosome	GO:0006412:3/7:translation	GO:0005840:3/7:ribosome	nan&GO:0022857:1/7:transmembrane transporter activity &GO:0055085:1/7:transmembrane transport	IPR000554:3/7:Family Ribosomal protein S7e	IPR013087:1/7:Domain Zinc finger C2H2-type	IPR011701:1/7:Family Major facilitator superfamily		PF13909:1/7:C2H2-type zinc-finger domain	PF00096:1/7:Zinc finger; C2H2 type	PF01251:3/7:Ribosomal protein S7e	nan&PF07690:1/7:Major Facilitator Superfamily	N
OG0000721	2	3	2	GO:0006468:7/7:protein phosphorylation	GO:0005524:7/7:ATP binding	GO:0004672:7/7:protein kinase activity		IPR000719:7/7:Domain Protein kinase domain				PF00069:7/7:Protein kinase domain				N
OG0000722	2	3	2	GO:0016616:7/7:oxidoreductase activity; acting on the CH-OH group of donors; NAD or NADP as acceptor				IPR024084:7/7:Domain Isopropylmalate dehydrogenase-like domain				PF00180:7/7:Isocitrate/isopropylmalate dehydrogenase				N
OG0000723	2	1	4													N
OG0000724	2	2	3	GO:0003755:5/7:peptidyl-prolyl cis-trans isomerase activity	GO:0005515:1/7:protein binding			IPR001179:5/7:Domain FKBP-type peptidyl-prolyl cis-trans isomerase domain	IPR019734:1/7:Repeat Tetratricopeptide repeat	IPR013105:1/7:Repeat Tetratricopeptide repeat 2		PF00254:5/7:FKBP-type peptidyl-prolyl cis-trans isomerase	PF13181:1/7:Tetratricopeptide repeat	PF13428:1/7:Tetratricopeptide repeat	nan&PF07719:1/7:Tetratricopeptide repeat	N
OG0000725	1	0	6					IPR010850:7/7:Family Neuroparsin				PF07327:7/7:Neuroparsin				N
OG0000726	1	4	2	GO:0008270:6/7:zinc ion binding	GO:0008237:6/7:metallopeptidase activity			IPR024571:7/7:Domain ERAP1-like C-terminal domain	IPR014782:6/7:Domain Peptidase M1; membrane alanine aminopeptidase			PF11838:7/7:ERAP1-like C-terminal domain	PF17900:6/7:Peptidase M1 N-terminal domain	PF01433:6/7:Peptidase family M1 domain		N
OG0000729	1	5	1													N
OG0000730	2	0	5													N
OG0000731	2	2	3	GO:0003676:7/7:nucleic acid binding				IPR000504:7/7:Domain RNA recognition motif domain				PF00076:7/7:RNA recognition motif. (a.k.a. RRM; RBD; or RNP domain)				N
OG0000732	1	2	4													N
OG0000733	2	3	2	GO:0006355:7/7:regulation of transcription; DNA-templated	GO:0004402:7/7:histone acetyltransferase activity	GO:0016573:7/7:histone acetylation		IPR002717:7/7:Domain Histone acetyltransferase domain; MYST-type	IPR040706:7/7:Domain MYST; zinc finger domain	IPR025995:4/7:Domain RNA binding activity-knot of a chromodomain		PF01853:7/7:MOZ/SAS family	PF17772:7/7:MYST family zinc finger domain	PF11717:4/7:RNA binding activity-knot of a chromodomain		N
OG0000734	1	4	2					IPR024986:5/7:Domain Sister chromatid cohesion C-terminal domain	IPR026003:4/7:Repeat HEAT repeat associated with sister chromatid cohesion protein			PF12830:5/7:Sister chromatid cohesion C-terminus	PF12765:4/7:HEAT repeat associated with sister chromatid cohesion			N
OG0000735	1	3	3	GO:0016021:7/7:integral component of membrane	GO:0022857:7/7:transmembrane transporter activity	GO:0055085:7/7:transmembrane transport		IPR005828:7/7:Family Major facilitator; sugar transporter-like				PF00083:7/7:Sugar (and other) transporter				N
OG0000736	2	1	4	GO:0008484:6/7:sulfuric ester hydrolase activity				IPR000917:6/7:Domain Sulfatase; N-terminal				PF00884:6/7:Sulfatase				N
OG0000737	1	1	5	GO:0005515:4/7:protein binding				IPR003961:4/7:Domain Fibronectin type III				PF00041:4/7:Fibronectin type III domain				N
OG0000738	1	0	6					IPR018289:1/7:Domain MULE transposase domain	IPR006612:1/7:Domain THAP-type zinc finger			PF10551:1/7:MULE transposase domain	PF05485:1/7:THAP domain			N
OG0000739	1	2	4	GO:0015074:1/7:DNA integration				IPR029472:1/7:Domain Retrotransposon Copia-like; N-terminal	IPR001584:1/7:Domain Integrase; catalytic core	IPR025724:1/7:Domain GAG-pre-integrase domain	nan&IPR013103:1/7:Domain Reverse transcriptase; RNA-dependent DNA polymerase	PF14223:5/7:gag-polypeptide of LTR copia-type	PF14244:1/7:gag-polypeptide of LTR copia-type	PF00665:1/7:Integrase core domain	nan&PF07727:1/7:Reverse transcriptase (RNA-dependent DNA polymerase)&PF13976:1/7:GAG-pre-integrase domain	N
OG0000740	1	0	6					IPR000477:4/7:Domain Reverse transcriptase domain				PF00078:4/7:Reverse transcriptase (RNA-dependent DNA polymerase)				N
OG0000741	1	1	5	GO:0003676:1/7:nucleic acid binding				IPR010497:6/7:Domain Epoxide hydrolase; N-terminal	IPR004875:1/7:Domain DDE superfamily endonuclease domain			PF06441:6/7:Epoxide hydrolase N terminus	PF03184:1/7:DDE superfamily endonuclease			N
OG0000742	1	3	3	GO:0006457:7/7:protein folding	GO:0051082:7/7:unfolded protein binding	GO:0016887:7/7:ATPase	nan&GO:0005524:7/7:ATP binding	IPR001404:7/7:Family Heat shock protein Hsp90 family	IPR003594:7/7:Domain Histidine kinase/HSP90-like ATPase			PF02518:7/7:Histidine kinase-; DNA gyrase B-; and HSP90-like ATPase	PF00183:7/7:Hsp90 protein			N
OG0000744	0	7	0					IPR007577:7/7:Conserved_site Glycosyltransferase; DXD sugar-binding motif	IPR007652:5/7:Domain Alpha 1;4-glycosyltransferase domain			PF04488:7/7:Glycosyltransferase sugar-binding region containing DXD motif	PF04572:5/7:Alpha 1;4-glycosyltransferase conserved region			N
OG0000745	0	7	0	GO:0003810:7/7:protein-glutamine gamma-glutamyltransferase activity	GO:0018149:7/7:peptide cross-linking			IPR008958:7/7:Domain Transglutaminase; C-terminal	IPR002931:7/7:Domain Transglutaminase-like	IPR001102:7/7:Domain Transglutaminase; N-terminal		PF00927:7/7:Transglutaminase family; C-terminal ig like domain	PF00868:7/7:Transglutaminase family	PF01841:7/7:Transglutaminase-like superfamily		N
OG0000746	0	7	0													N
OG0000747	0	7	0													N
OG0000748	0	7	0	GO:0022857:7/7:transmembrane transporter activity	GO:0016020:7/7:membrane	GO:0055085:7/7:transmembrane transport		IPR001734:7/7:Family Sodium/solute symporter				PF00474:7/7:Sodium:solute symporter family				N
OG0000749	0	6	1					IPR021066:1/7:Family Proteinase inhibitor I83; AmFPI-1				PF12190:1/7:Fungal protease inhibitor				N
OG0000750	0	7	0					IPR008737:2/7:Domain Peptidase aspartic; putative	IPR040676:2/7:Domain Domain of unknown function DUF5641	IPR005312:2/7:Family Protein of unknown function DUF1759		PF18701:2/7:Family of unknown function (DUF5641)	PF03564:2/7:Protein of unknown function (DUF1759)	PF05585:2/7:Putative peptidase (DUF1758)		N
OG0000751	0	7	0													N
OG0000753	0	2	5													N
OG0000754	0	7	0													N
OG0000755	0	5	2													N
OG0000756	0	1	6	GO:0003677:5/7:DNA binding	GO:0006468:2/7:protein phosphorylation	GO:0005516:2/7:calmodulin binding	nan&GO:0004683:2/7:calmodulin-dependent protein kinase activity &GO:0003676:1/7:nucleic acid binding	IPR007889:5/7:Domain DNA binding HTH domain; Psq-type	IPR006600:5/7:Domain HTH CenpB-type DNA-binding domain	IPR013543:2/7:Domain Calcium/calmodulin-dependent protein kinase II; association-domain	nan&IPR004875:1/7:Domain DDE superfamily endonuclease domain	PF04218:5/7:CENP-B N-terminal DNA-binding domain	PF03221:5/7:Tc5 transposase DNA-binding domain	PF08332:2/7:Calcium/calmodulin dependent protein kinase II association domain	nan&PF03184:1/7:DDE superfamily endonuclease	N
OG0000757	0	1	6													N
OG0000758	0	1	6													N
OG0000760	0	2	5													N
OG0000762	0	0	7													N
OG0000763	0	0	7	GO:0005515:7/7:protein binding				IPR002172:7/7:Repeat Low-density lipoprotein (LDL) receptor class A repeat				PF00057:7/7:Low-density lipoprotein receptor domain class A				N
OG0000764	0	0	7	GO:0016055:1/7:Wnt signaling pathway	GO:0005576:1/7:extracellular region	GO:0008270:1/7:zinc ion binding	nan&GO:0003676:1/7:nucleic acid binding &GO:0005102:1/7:signaling receptor binding &GO:0007275:1/7:multicellular organism development	IPR029526:2/7:Domain PiggyBac transposable element-derived protein	IPR005817:1/7:Family Wnt	IPR001878:1/7:Domain Zinc finger; CCHC-type		PF13843:2/7:Transposase IS4	PF00098:1/7:Zinc knuckle	PF00110:1/7:wnt family		N
OG0000767	0	0	7	GO:0005634:1/7:nucleus	GO:0008270:1/7:zinc ion binding			IPR006578:7/7:Domain MADF domain	IPR012934:1/7:Domain Zinc finger; AD-type			PF10545:7/7:Alcohol dehydrogenase transcription factor Myb/SANT-like	PF07776:1/7:Zinc-finger associated domain (zf-AD)			N
OG0000768	0	0	7													N
OG0000770	0	0	7					IPR038717:7/7:Domain Tc1-like transposase; DDE domain				PF13358:7/7:DDE superfamily endonuclease				N
OG0000771	0	0	7					IPR000618:7/7:Family Insect cuticle protein				PF00379:7/7:Insect cuticle protein				N
OG0000775	0	0	7													N
OG0000776	0	0	7													N
OG0000777	0	0	7													N
OG0000778	0	0	7					IPR038717:2/7:Domain Tc1-like transposase; DDE domain				PF13358:2/7:DDE superfamily endonuclease				N
OG0000779	0	0	7					IPR000618:7/7:Family Insect cuticle protein				PF00379:7/7:Insect cuticle protein				N
OG0000780	0	0	7													N
OG0000781	0	0	7					IPR029526:5/7:Domain PiggyBac transposable element-derived protein				PF13843:5/7:Transposase IS4				N
OG0000782	0	0	7	GO:0005576:1/7:extracellular region	GO:0030414:1/7:peptidase inhibitor activity			IPR008197:1/7:Domain WAP-type 'four-disulfide core' domain	IPR000436:1/7:Domain Sushi/SCR/CCP domain			PF00084:1/7:Sushi repeat (SCR repeat)	PF00095:1/7:WAP-type (Whey Acidic Protein) 'four-disulfide core'			N
OG0000783	0	0	7	GO:0006508:1/7:proteolysis	GO:0070006:1/7:metalloaminopeptidase activity			IPR000819:1/7:Domain Peptidase M17; leucyl aminopeptidase; C-terminal				PF13927:1/7:Immunoglobulin domain	PF00883:1/7:Cytosol aminopeptidase family; catalytic domain			N
OG0000784	0	0	7					IPR018061:1/7:Domain Retropepsins				PF13975:2/7:gag-polyprotein putative aspartyl protease	PF13650:1/7:Aspartyl protease	PF00077:1/7:Retroviral aspartyl protease		N
OG0000785	0	0	7	GO:0005515:5/7:protein binding				IPR001810:5/7:Domain F-box domain				PF12937:3/7:F-box-like	PF00646:2/7:F-box domain			N
OG0000786	2	0	4													N
OG0000787	1	3	2	GO:0005515:4/6:protein binding				IPR013087:4/6:Domain Zinc finger C2H2-type	IPR000210:4/6:Domain BTB/POZ domain	IPR022755:2/6:Domain Zinc finger; double-stranded RNA binding		PF00096:4/6:Zinc finger; C2H2 type	PF00651:4/6:BTB/POZ domain	PF12171:2/6:Zinc-finger double-stranded RNA-binding		N
OG0000788	5	1	0	GO:0016021:5/6:integral component of membrane	GO:0005509:2/6:calcium ion binding			IPR018499:5/6:Family Tetraspanin/Peripherin	IPR002048:2/6:Domain EF-hand domain			PF00335:5/6:Tetraspanin family	PF13499:2/6:EF-hand domain pair	PF13833:1/6:EF-hand domain pair		N
OG0000789	4	1	1					IPR013105:1/6:Repeat Tetratricopeptide repeat 2				PF07719:1/6:Tetratricopeptide repeat	PF13432:1/6:Tetratricopeptide repeat			N
OG0000790	1	0	5													N
OG0000791	3	1	2	GO:0005509:5/6:calcium ion binding				IPR002048:5/6:Domain EF-hand domain				PF13499:5/6:EF-hand domain pair	PF13202:2/6:EF hand	PF13833:1/6:EF-hand domain pair		N
OG0000793	4	1	1					IPR020234:4/6:Family Mite allergen; group-7	IPR013149:1/6:Domain Alcohol dehydrogenase; C-terminal			PF16984:4/6:Group 7 allergen	PF00107:1/6:Zinc-binding dehydrogenase			N
OG0000794	2	2	2	GO:0005515:6/6:protein binding				IPR001680:6/6:Repeat WD40 repeat				PF00400:6/6:WD domain; G-beta repeat				N
OG0000795	2	2	2					IPR018108:6/6:Repeat Mitochondrial substrate/solute carrier				PF00153:6/6:Mitochondrial carrier protein				N
OG0000796	2	3	1	GO:1902600:6/6:proton transmembrane transport	GO:0033180:6/6:proton-transporting V-type ATPase; V1 domain	GO:0015078:6/6:proton transmembrane transporter activity		IPR004907:6/6:Family ATPase; V1 complex; subunit C				PF03223:6/6:V-ATPase subunit C				N
OG0000798	2	2	2	GO:0016021:6/6:integral component of membrane	GO:0022857:6/6:transmembrane transporter activity	GO:0055085:6/6:transmembrane transport		IPR005828:6/6:Family Major facilitator; sugar transporter-like				PF00083:6/6:Sugar (and other) transporter				N
OG0000799	2	2	2					IPR001841:4/6:Domain Zinc finger; RING-type	IPR013154:3/6:Domain Alcohol dehydrogenase; N-terminal	IPR013149:3/6:Domain Alcohol dehydrogenase; C-terminal		PF13639:4/6:Ring finger domain	PF00107:3/6:Zinc-binding dehydrogenase	PF08240:3/6:Alcohol dehydrogenase GroES-like domain		N
OG0000800	2	2	2					IPR013120:6/6:Domain Fatty acyl-coenzyme A reductase; NAD-binding domain	IPR033640:6/6:Domain Fatty acyl-CoA reductase; C-terminal			PF07993:6/6:Male sterility protein	PF03015:6/6:Male sterility protein			N
OG0000801	6	0	0													N
OG0000802	6	0	0	GO:0005576:1/6:extracellular region	GO:0008061:1/6:chitin binding			IPR002557:1/6:Domain Chitin binding domain				PF01607:1/6:Chitin binding Peritrophin-A domain				N
OG0000804	3	1	2													N
OG0000805	4	1	1					IPR002372:4/6:Repeat Pyrrolo-quinoline quinone repeat	IPR000873:3/6:Domain AMP-dependent synthetase/ligase			PF13360:4/6:PQQ-like domain	PF00501:3/6:AMP-binding enzyme			N
OG0000806	2	2	2	GO:0005751:6/6:mitochondrial respiratory chain complex IV	GO:0006123:6/6:mitochondrial electron transport; cytochrome c to oxygen			IPR004203:6/6:Family Cytochrome c oxidase subunit IV family				PF02936:6/6:Cytochrome c oxidase subunit IV				N
OG0000807	2	3	1	GO:0016021:6/6:integral component of membrane				IPR002076:6/6:Family ELO family				PF01151:6/6:GNS1/SUR4 family				N
OG0000808	1	3	2	GO:0006355:6/6:regulation of transcription; DNA-templated	GO:0003677:6/6:DNA binding			IPR001523:6/6:Domain Paired domain				PF00292:6/6:'Paired box' domain				N
OG0000809	6	0	0					IPR005162:6/6:Domain Retrotransposon gag domain				PF03732:6/6:Retrotransposon gag protein				N
OG0000810	6	0	0													N
OG0000811	1	1	4									PF13328:2/6:HD domain				N
OG0000812	1	2	3	GO:0005975:3/6:carbohydrate metabolic process	GO:0005515:3/6:protein binding			IPR003169:3/6:Domain GYF domain	IPR001223:3/6:Domain Glycoside hydrolase family 18; catalytic domain			PF02213:3/6:GYF domain	PF00704:3/6:Glycosyl hydrolases family 18			N
OG0000813	6	0	0													N
OG0000815	1	3	2	GO:0004555:6/6:alpha;alpha-trehalase activity	GO:0005991:6/6:trehalose metabolic process			IPR001661:6/6:Family Glycoside hydrolase; family 37				PF01204:6/6:Trehalase				N
OG0000816	2	1	3	GO:0005548:6/6:phospholipid transporter activity	GO:0015914:6/6:phospholipid transport			IPR001666:6/6:Family Phosphatidylinositol transfer protein				PF02121:6/6:Phosphatidylinositol transfer protein				N
OG0000817	6	0	0					IPR000477:2/6:Domain Reverse transcriptase domain	IPR006629:1/6:Domain LPS-induced tumour necrosis factor alpha factor			PF00078:2/6:Reverse transcriptase (RNA-dependent DNA polymerase)	PF10601:1/6:LITAF-like zinc ribbon domain			N
OG0000818	6	0	0					IPR000477:3/6:Domain Reverse transcriptase domain				PF00078:3/6:Reverse transcriptase (RNA-dependent DNA polymerase)				N
OG0000819	2	4	0													N
OG0000820	6	0	0													N
OG0000821	3	2	1									PF14924:5/6:Protein of unknown function (DUF4497)				N
OG0000822	6	0	0													N
OG0000823	1	1	4					IPR013087:6/6:Domain Zinc finger C2H2-type				PF00096:6/6:Zinc finger; C2H2 type				N
OG0000824	6	0	0													N
OG0000825	2	3	1													N
OG0000826	3	1	2	GO:0016020:5/6:membrane	GO:0016757:5/6:glycosyltransferase activity			IPR003378:5/6:Family Fringe-like				PF02434:5/6:Fringe-like				N
OG0000827	5	0	1													N
OG0000828	3	2	1					IPR018867:6/6:Family Cell division protein borealin				PF10512:6/6:Cell division cycle-associated protein 8				N
OG0000829	4	1	1	GO:0016747:5/6:acyltransferase activity; transferring groups other than amino-acyl groups				IPR020616:5/6:Domain Thiolase; N-terminal	IPR020617:3/6:Domain Thiolase; C-terminal			PF00108:5/6:Thiolase; N-terminal domain	PF02803:3/6:Thiolase; C-terminal domain			N
OG0000830	6	0	0													N
OG0000831	4	1	1					IPR013162:6/6:Domain CD80-like; immunoglobulin C2-set	IPR013106:1/6:Domain Immunoglobulin V-set domain	IPR013098:1/6:Domain Immunoglobulin I-set	nan&IPR013151:1/6:Domain Immunoglobulin	PF13927:6/6:Immunoglobulin domain	PF08205:6/6:CD80-like C2-set immunoglobulin domain	PF07679:1/6:Immunoglobulin I-set domain	nan&PF07686:1/6:Immunoglobulin V-set domain&PF00047:1/6:Immunoglobulin domain	N
OG0000832	1	4	1	GO:0050660:6/6:flavin adenine dinucleotide binding	GO:0016614:6/6:oxidoreductase activity; acting on CH-OH group of donors			IPR000172:6/6:Domain Glucose-methanol-choline oxidoreductase; N-terminal	IPR007867:6/6:Domain Glucose-methanol-choline oxidoreductase; C-terminal			PF00732:6/6:GMC oxidoreductase	PF05199:6/6:GMC oxidoreductase			N
OG0000833	6	0	0					IPR020683:3/6:Domain Ankyrin repeat-containing domain				PF12796:3/6:Ankyrin repeats (3 copies)	PF13637:1/6:Ankyrin repeats (many copies)			N
OG0000834	2	3	1	GO:0030246:5/6:carbohydrate binding				IPR000922:5/6:Domain D-galactoside/L-rhamnose binding SUEL lectin domain				PF02140:5/6:Galactose binding lectin domain				N
OG0000835	4	1	1					IPR024395:2/6:Domain CLASP N-terminal domain				PF12348:2/6:CLASP N terminal				N
OG0000837	1	2	3	GO:0003723:5/6:RNA binding	GO:0005515:5/6:protein binding			IPR003890:5/6:Domain MIF4G-like; type 3	IPR003891:1/6:Domain Initiation factor eIF-4 gamma; MA3	IPR003307:1/6:Domain W2 domain		PF02854:5/6:MIF4G domain	PF02847:1/6:MA3 domain	PF02020:1/6:eIF4-gamma/eIF5/eIF2-epsilon		N
OG0000838	5	0	1	GO:0003700:2/6:DNA-binding transcription factor activity	GO:0006355:2/6:regulation of transcription; DNA-templated	GO:0043565:2/6:sequence-specific DNA binding		IPR000418:2/6:Domain Ets domain	IPR001792:1/6:Domain Acylphosphatase-like domain			PF00178:2/6:Ets-domain	PF00708:1/6:Acylphosphatase			N
OG0000839	3	2	1					IPR004245:6/6:Family Protein of unknown function DUF229				PF02995:6/6:Protein of unknown function (DUF229)				N
OG0000840	6	0	0					IPR041588:1/6:Domain Integrase zinc-binding domain				PF17921:1/6:Integrase zinc binding domain				N
OG0000841	6	0	0													N
OG0000842	2	3	1	GO:0005643:5/6:nuclear pore	GO:0017056:5/6:structural constituent of nuclear pore	GO:0006913:5/6:nucleocytoplasmic transport		IPR007230:5/6:Domain Peptidase S59; nucleoporin	IPR021967:4/6:Domain Nuclear protein 96			PF04096:5/6:Nucleoporin autopeptidase	PF12110:4/6:Nuclear protein 96			N
OG0000843	2	1	3	GO:0008194:5/6:UDP-glycosyltransferase activity				IPR002213:5/6:Family UDP-glucuronosyl/UDP-glucosyltransferase				PF00201:5/6:UDP-glucoronosyl and UDP-glucosyl transferase				N
OG0000844	1	1	4					IPR028146:3/6:Domain Glucosidase II beta subunit; N-terminal				PF12999:3/6:Glucosidase II beta subunit-like				N
OG0000845	2	2	2					IPR000873:6/6:Domain AMP-dependent synthetase/ligase	IPR025110:4/6:Domain AMP-binding enzyme; C-terminal domain			PF00501:6/6:AMP-binding enzyme	PF13193:4/6:AMP-binding enzyme C-terminal domain			N
OG0000847	1	3	2	GO:0005524:5/6:ATP binding				IPR013750:6/6:Domain GHMP kinase; C-terminal domain	IPR019539:5/6:Domain Galactokinase; N-terminal domain	IPR006204:5/6:Domain GHMP kinase N-terminal domain		PF08544:6/6:GHMP kinases C terminal	PF10509:5/6:Galactokinase galactose-binding signature	PF00288:5/6:GHMP kinases N terminal domain		N
OG0000848	4	2	0					IPR028002:6/6:Domain Myb/SANT-like DNA-binding domain 5				PF13873:6/6:Myb/SANT-like DNA-binding domain				N
OG0000849	6	0	0	GO:0000723:2/6:telomere maintenance	GO:0003678:2/6:DNA helicase activity	GO:0006281:2/6:DNA repair	nan&GO:0003824:1/6:catalytic activity	IPR010285:2/6:Family DNA helicase Pif1-like	IPR005135:1/6:Domain Endonuclease/exonuclease/phosphatase			PF05970:2/6:PIF1-like helicase	PF14529:1/6:Endonuclease-reverse transcriptase			N
OG0000851	3	1	2	GO:0003677:3/6:DNA binding				IPR019787:4/6:Domain Zinc finger; PHD-finger	IPR004198:4/6:Domain Zinc finger; C5HC2-type	IPR003347:4/6:Domain JmjC domain	nan&IPR013637:4/6:Domain Lysine-specific demethylase-like domain&IPR003349:3/6:Domain JmjN domain&IPR001606:3/6:Domain ARID DNA-binding domain	PF00628:4/6:PHD-finger	PF08429:4/6:PLU-1-like protein	PF02373:4/6:JmjC domain; hydroxylase	nan&PF02928:4/6:C5HC2 zinc finger&PF01388:3/6:ARID/BRIGHT DNA binding domain&PF02375:3/6:jmjN domain	N
OG0000852	2	2	2													N
OG0000853	1	2	3					IPR013057:6/6:Domain Amino acid transporter; transmembrane domain				PF01490:6/6:Transmembrane amino acid transporter protein				N
OG0000854	1	3	2					IPR001828:5/6:Domain Receptor; ligand binding region				PF01094:5/6:Receptor family ligand binding region				N
OG0000855	6	0	0	GO:0005576:3/6:extracellular region	GO:0008061:3/6:chitin binding			IPR002557:3/6:Domain Chitin binding domain				PF01607:3/6:Chitin binding Peritrophin-A domain	PF11969:1/6:Scavenger mRNA decapping enzyme C-term binding			N
OG0000856	5	0	1					IPR018289:3/6:Domain MULE transposase domain				PF10551:3/6:MULE transposase domain	PF00782:1/6:Dual specificity phosphatase; catalytic domain			N
OG0000858	2	0	4													N
OG0000860	6	0	0													N
OG0000861	3	1	2					IPR010625:1/6:Domain CHCH				PF06747:1/6:CHCH domain				N
OG0000862	3	1	2	GO:0047834:6/6:D-threo-aldose 1-dehydrogenase activity				IPR023210:6/6:Domain NADP-dependent oxidoreductase domain				PF00248:6/6:Aldo/keto reductase family				N
OG0000863	3	0	3	GO:0003677:1/6:DNA binding				IPR007889:1/6:Domain DNA binding HTH domain; Psq-type				PF05225:1/6:helix-turn-helix; Psq domain				N
OG0000864	6	0	0													N
OG0000865	6	0	0	GO:0003677:3/6:DNA binding	GO:0003676:2/6:nucleic acid binding			IPR007889:3/6:Domain DNA binding HTH domain; Psq-type	IPR004875:2/6:Domain DDE superfamily endonuclease domain			PF05225:3/6:helix-turn-helix; Psq domain	PF03184:2/6:DDE superfamily endonuclease			N
OG0000866	3	2	1					IPR032060:5/6:Domain MGA; conserved domain				PF16059:5/6:Domain of unknown function (DUF4801)				N
OG0000868	2	2	2					IPR041698:4/6:Domain Methyltransferase domain 25	IPR035075:1/6:Domain PRMT5 arginine-N-methyltransferase			PF13649:4/6:Methyltransferase domain	PF06325:1/6:Ribosomal protein L11 methyltransferase (PrmA)	PF05185:1/6:PRMT5 arginine-N-methyltransferase		N
OG0000869	6	0	0													N
OG0000870	3	2	1					IPR003172:1/6:Domain MD-2-related lipid-recognition domain				PF02221:1/6:ML domain				N
OG0000871	4	1	1					IPR020234:5/6:Family Mite allergen; group-7				PF16984:5/6:Group 7 allergen				N
OG0000872	2	2	2					IPR006020:3/6:Domain PTB/PI domain				PF00640:3/6:Phosphotyrosine interaction domain (PTB/PID)				N
OG0000873	6	0	0													N
OG0000874	2	2	2					IPR001841:6/6:Domain Zinc finger; RING-type				PF13639:6/6:Ring finger domain				N
OG0000875	6	0	0					IPR005162:6/6:Domain Retrotransposon gag domain				PF03732:6/6:Retrotransposon gag protein				N
OG0000876	6	0	0					IPR001888:4/6:Family Transposase; type 1				PF01359:4/6:Transposase (partial DDE domain)				N
OG0000877	2	1	3					IPR005635:2/6:Domain Inner centromere protein; ARK-binding domain				PF03941:2/6:Inner centromere protein; ARK binding region				N
OG0000878	3	1	2	GO:0003677:5/6:DNA binding				IPR006578:6/6:Domain MADF domain	IPR004210:5/6:Domain BESS motif			PF10545:6/6:Alcohol dehydrogenase transcription factor Myb/SANT-like	PF02944:5/6:BESS motif			N
OG0000879	3	2	1													N
OG0000881	6	0	0													N
OG0000882	4	1	1					IPR000008:3/6:Domain C2 domain	IPR032362:3/6:Domain Ferlin; C-terminal domain	IPR000477:3/6:Domain Reverse transcriptase domain		PF00168:3/6:C2 domain	PF16165:3/6:Ferlin C-terminus	PF00078:3/6:Reverse transcriptase (RNA-dependent DNA polymerase)		N
OG0000883	1	2	3					IPR003726:6/6:Domain Homocysteine-binding domain				PF02574:6/6:Homocysteine S-methyltransferase				N
OG0000884	1	2	3	GO:0008410:6/6:CoA-transferase activity				IPR003673:6/6:Family CoA-transferase family III				PF02515:6/6:CoA-transferase family III				N
OG0000885	1	5	0													N
OG0000886	1	3	2	GO:0005515:3/6:protein binding				IPR013098:5/6:Domain Immunoglobulin I-set	IPR003961:3/6:Domain Fibronectin type III			PF07679:5/6:Immunoglobulin I-set domain	PF00041:3/6:Fibronectin type III domain	PF13927:4/6:Immunoglobulin domain		N
OG0000888	1	0	5					IPR006593:6/6:Domain Cytochrome b561/ferric reductase transmembrane				PF03188:6/6:Eukaryotic cytochrome b561				N
OG0000890	1	1	4													N
OG0000891	1	3	2									PF14598:2/6:PAS domain				N
OG0000892	2	3	1	GO:0050660:6/6:flavin adenine dinucleotide binding	GO:0016614:6/6:oxidoreductase activity; acting on CH-OH group of donors			IPR000172:6/6:Domain Glucose-methanol-choline oxidoreductase; N-terminal	IPR007867:6/6:Domain Glucose-methanol-choline oxidoreductase; C-terminal			PF00732:6/6:GMC oxidoreductase	PF05199:6/6:GMC oxidoreductase			N
OG0000893	6	0	0													N
OG0000894	1	4	1					IPR041426:3/6:Domain Mos1 transposase; HTH domain	IPR001888:3/6:Family Transposase; type 1			PF17906:3/6:HTH domain in Mos1 transposase	PF01359:3/6:Transposase (partial DDE domain)			N
OG0000895	2	2	2	GO:0003723:5/6:RNA binding	GO:0003676:1/6:nucleic acid binding			IPR004088:5/6:Domain K Homology domain; type 1	IPR004875:1/6:Domain DDE superfamily endonuclease domain			PF00013:5/6:KH domain	PF03184:1/6:DDE superfamily endonuclease			N
OG0000896	4	1	1	GO:0004252:4/6:serine-type endopeptidase activity	GO:0016021:4/6:integral component of membrane			IPR022764:4/6:Domain Peptidase S54; rhomboid domain				PF01694:4/6:Rhomboid family				N
OG0000897	6	0	0													N
OG0000898	2	2	2	GO:0006468:6/6:protein phosphorylation	GO:0005524:6/6:ATP binding	GO:0004672:6/6:protein kinase activity		IPR000719:6/6:Domain Protein kinase domain				PF00069:6/6:Protein kinase domain				N
OG0000899	3	3	0					IPR013087:4/6:Domain Zinc finger C2H2-type				PF13909:5/6:C2H2-type zinc-finger domain	PF00096:4/6:Zinc finger; C2H2 type			N
OG0000900	2	2	2	GO:0001534:6/6:radial spoke	GO:0060294:6/6:cilium movement involved in cell motility	GO:0060271:6/6:cilium assembly		IPR006802:6/6:Family Radial spokehead-like protein				PF04712:6/6:Radial spokehead-like protein				N
OG0000901	1	4	1	GO:0022857:6/6:transmembrane transporter activity	GO:0016020:6/6:membrane	GO:0055085:6/6:transmembrane transport		IPR000109:6/6:Family Proton-dependent oligopeptide transporter family				PF00854:6/6:POT family				N
OG0000902	1	4	1													N
OG0000903	6	0	0	GO:0047834:1/6:D-threo-aldose 1-dehydrogenase activity				IPR023210:1/6:Domain NADP-dependent oxidoreductase domain				PF00248:1/6:Aldo/keto reductase family				N
OG0000904	1	3	2	GO:0005515:6/6:protein binding	GO:0007165:5/6:signal transduction			IPR020683:3/6:Domain Ankyrin repeat-containing domain	IPR002110:3/6:Repeat Ankyrin repeat	IPR040745:5/6:Domain Ankyrin; UPA domain	nan&IPR000488:5/6:Domain Death domain&IPR000906:3/6:Domain ZU5 domain	PF12796:3/6:Ankyrin repeats (3 copies)	PF00023:3/6:Ankyrin repeat	PF00531:5/6:Death domain	nan&PF17809:5/6:UPA domain&PF00791:3/6:ZU5 domain&PF13606:2/6:Ankyrin repeat&PF13857:1/6:Ankyrin repeats (many copies)	N
OG0000905	2	2	2	GO:0016746:6/6:acyltransferase activity				IPR001078:6/6:Domain 2-oxoacid dehydrogenase acyltransferase; catalytic domain	IPR000089:5/6:Domain Biotin/lipoyl attachment			PF00198:6/6:2-oxoacid dehydrogenases acyltransferase (catalytic domain)	PF00364:5/6:Biotin-requiring enzyme			N
OG0000906	6	0	0													N
OG0000907	1	4	1	GO:0016021:6/6:integral component of membrane	GO:0022857:6/6:transmembrane transporter activity	GO:0055085:6/6:transmembrane transport		IPR005828:6/6:Family Major facilitator; sugar transporter-like				PF00083:6/6:Sugar (and other) transporter				N
OG0000908	1	4	1	GO:0016491:6/6:oxidoreductase activity				IPR002347:6/6:Family Short-chain dehydrogenase/reductase SDR				PF00106:6/6:short chain dehydrogenase				N
OG0000909	1	0	5	GO:0004803:3/6:transposase activity	GO:0006313:3/6:transposition; DNA-mediated			IPR021896:3/6:Family Transposase protein	IPR006612:2/6:Domain THAP-type zinc finger			PF12017:3/6:Transposase protein	PF05485:2/6:THAP domain			N
OG0000910	2	3	1	GO:0035556:6/6:intracellular signal transduction	GO:0009190:6/6:cyclic nucleotide biosynthetic process			IPR001054:6/6:Domain Adenylyl cyclase class-3/4/guanylyl cyclase	IPR032628:2/6:Domain Adenylate cyclase; N-terminal			PF00211:6/6:Adenylate and Guanylate cyclase catalytic domain	PF16214:2/6:Adenylyl cyclase N-terminal extracellular and transmembrane region			N
OG0000911	2	2	2	GO:0005515:6/6:protein binding				IPR013098:5/6:Domain Immunoglobulin I-set	IPR003961:6/6:Domain Fibronectin type III			PF07679:5/6:Immunoglobulin I-set domain	PF00041:6/6:Fibronectin type III domain	PF13927:2/6:Immunoglobulin domain		N
OG0000912	2	1	3	GO:0005515:2/6:protein binding				IPR005326:3/6:Domain Plectin/S10; N-terminal	IPR000253:2/6:Domain Forkhead-associated (FHA) domain			PF03501:3/6:Plectin/S10 domain	PF00498:2/6:FHA domain			N
OG0000913	1	3	2	GO:0003676:6/6:nucleic acid binding				IPR000504:6/6:Domain RNA recognition motif domain				PF00076:6/6:RNA recognition motif. (a.k.a. RRM; RBD; or RNP domain)				N
OG0000914	1	1	4	GO:0005515:6/6:protein binding				IPR001810:6/6:Domain F-box domain				PF00646:3/6:F-box domain	PF12937:3/6:F-box-like			N
OG0000915	1	4	1													N
OG0000917	2	2	2					IPR032682:5/6:Domain Condensin complex subunit 1; C-terminal	IPR024324:4/6:Domain Condensin complex subunit 1; N-terminal			PF12717:5/6:non-SMC mitotic condensation complex subunit 1	PF12922:4/6:non-SMC mitotic condensation complex subunit 1; N-term			N
OG0000918	3	2	1					IPR013632:4/6:Domain DNA recombination and repair protein Rad51-like; C-terminal				PF08423:4/6:Rad51				N
OG0000919	2	2	2	GO:0006355:3/6:regulation of transcription; DNA-templated	GO:0003677:3/6:DNA binding			IPR004826:3/6:Domain Basic leucine zipper domain; Maf-type				PF03131:3/6:bZIP Maf transcription factor				N
OG0000920	6	0	0	GO:0005198:3/6:structural molecule activity				IPR013607:3/6:Domain Parvovirus coat protein VP1; N-terminal				PF08398:3/6:Phospholipase A2-like domain				N
OG0000921	1	1	4	GO:0004930:6/6:G protein-coupled receptor activity	GO:0007186:6/6:G protein-coupled receptor signaling pathway	GO:0016021:6/6:integral component of membrane		IPR000276:6/6:Family G protein-coupled receptor; rhodopsin-like				PF00001:6/6:7 transmembrane receptor (rhodopsin family)				N
OG0000922	2	2	2					IPR000873:6/6:Domain AMP-dependent synthetase/ligase	IPR025110:1/6:Domain AMP-binding enzyme; C-terminal domain			PF00501:6/6:AMP-binding enzyme	PF13193:1/6:AMP-binding enzyme C-terminal domain			N
OG0000923	1	4	1					IPR001005:5/6:Domain SANT/Myb domain				PF00249:5/6:Myb-like DNA-binding domain	PF13921:3/6:Myb-like DNA-binding domain			N
OG0000924	3	2	1	GO:0022857:6/6:transmembrane transporter activity	GO:0055085:6/6:transmembrane transport			IPR011701:6/6:Family Major facilitator superfamily				PF07690:6/6:Major Facilitator Superfamily				N
OG0000925	2	1	3													N
OG0000926	1	0	5	GO:0003676:1/6:nucleic acid binding				IPR004875:1/6:Domain DDE superfamily endonuclease domain				PF03184:1/6:DDE superfamily endonuclease				N
OG0000927	4	1	1	GO:0015031:5/6:protein transport	GO:0030123:5/6:AP-3 adaptor complex	GO:0006886:3/6:intracellular protein transport	nan&GO:0030117:3/6:membrane coat &GO:0016192:3/6:vesicle-mediated transport	IPR010474:5/6:Domain AP-3 complex subunit delta domain; metazoa	IPR002553:3/6:Domain Clathrin/coatomer adaptor; adaptin-like; N-terminal			PF06375:5/6:AP-3 complex subunit delta-1	PF01602:3/6:Adaptin N terminal region			N
OG0000928	1	1	4													N
OG0000929	3	1	2	GO:0016021:6/6:integral component of membrane	GO:0022857:6/6:transmembrane transporter activity	GO:0055085:6/6:transmembrane transport		IPR005828:6/6:Family Major facilitator; sugar transporter-like				PF00083:6/6:Sugar (and other) transporter				N
OG0000930	6	0	0													N
OG0000931	1	0	5	GO:0006355:1/6:regulation of transcription; DNA-templated				IPR006578:4/6:Domain MADF domain	IPR013654:1/6:Domain PAS fold-2			PF10545:4/6:Alcohol dehydrogenase transcription factor Myb/SANT-like	PF08446:1/6:PAS fold			N
OG0000932	2	1	3	GO:0016021:6/6:integral component of membrane				IPR004307:6/6:Family TspO/MBR-related protein				PF03073:6/6:TspO/MBR family				N
OG0000933	1	1	4													N
OG0000934	1	1	4	GO:0005515:4/6:protein binding				IPR001680:4/6:Repeat WD40 repeat	IPR007052:3/6:Domain CS domain	IPR007699:3/6:Domain SGS domain		PF00400:4/6:WD domain; G-beta repeat	PF05002:3/6:SGS domain	PF04969:3/6:CS domain		N
OG0000935	2	2	2					IPR031942:6/6:Domain Domain of unknown function DUF4774				PF15999:6/6:Domain of unknown function (DUF4774)				N
OG0000937	3	1	2	GO:0005515:5/6:protein binding				IPR001012:5/6:Domain UBX domain	IPR018997:5/6:Domain PUB domain			PF00789:5/6:UBX domain	PF09409:5/6:PUB domain			N
OG0000938	2	2	2	GO:0016491:6/6:oxidoreductase activity	GO:0046872:5/6:metal ion binding	GO:0051536:4/6:iron-sulfur cluster binding		IPR008274:6/6:Domain Aldehyde oxidase/xanthine dehydrogenase; molybdopterin binding	IPR000674:6/6:Domain Aldehyde oxidase/xanthine dehydrogenase; a/b hammerhead	IPR002888:5/6:Domain [2Fe-2S]-binding	nan&IPR002346:5/6:Domain Molybdopterin dehydrogenase; FAD-binding&IPR005107:5/6:Domain CO dehydrogenase flavoprotein; C-terminal&IPR001041:4/6:Domain 2Fe-2S ferredoxin-type iron-sulfur binding domain	PF01315:6/6:Aldehyde oxidase and xanthine dehydrogenase; a/b hammerhead domain	PF02738:6/6:Molybdopterin-binding domain of aldehyde dehydrogenase	PF01799:5/6:[2Fe-2S] binding domain	nan&PF00941:5/6:FAD binding domain in molybdopterin dehydrogenase&PF03450:5/6:CO dehydrogenase flavoprotein C-terminal domain&PF00111:4/6:2Fe-2S iron-sulfur cluster binding domain	N
OG0000939	2	2	2					IPR032104:6/6:Domain Spaetzle				PF16077:6/6:Spaetzle				N
OG0000940	1	4	1	GO:0006886:6/6:intracellular protein transport	GO:0006888:6/6:endoplasmic reticulum to Golgi vesicle-mediated transport	GO:0030127:6/6:COPII vesicle coat	nan&GO:0008270:5/6:zinc ion binding	IPR006896:5/6:Domain Sec23/Sec24; trunk domain	IPR006895:5/6:Domain Zinc finger; Sec23/Sec24-type	IPR012990:4/6:Domain Sec23/Sec24 beta-sandwich	nan&IPR006900:4/6:Domain Sec23/Sec24; helical domain&IPR007123:3/6:Domain Gelsolin-like domain	PF04810:5/6:Sec23/Sec24 zinc finger	PF04811:5/6:Sec23/Sec24 trunk domain	PF04815:4/6:Sec23/Sec24 helical domain	nan&PF08033:4/6:Sec23/Sec24 beta-sandwich domain&PF00626:3/6:Gelsolin repeat	N
OG0000941	3	2	1	GO:0005524:5/6:ATP binding	GO:0003676:5/6:nucleic acid binding			IPR001650:6/6:Domain Helicase; C-terminal	IPR011545:5/6:Domain DEAD/DEAH box helicase domain			PF00271:6/6:Helicase conserved C-terminal domain	PF00270:5/6:DEAD/DEAH box helicase			N
OG0000942	2	2	2					IPR031720:2/6:Family Protein of unknown function DUF4728				PF15860:2/6:Domain of unknown function (DUF4728)				N
OG0000943	1	4	1									PF13927:3/6:Immunoglobulin domain				N
OG0000944	6	0	0													N
OG0000945	1	3	2	GO:0070615:5/6:nucleosome-dependent ATPase activity	GO:0005524:5/6:ATP binding			IPR000330:5/6:Domain SNF2; N-terminal	IPR001650:5/6:Domain Helicase; C-terminal			PF00271:5/6:Helicase conserved C-terminal domain	PF00176:5/6:SNF2-related domain			N
OG0000948	2	2	2					IPR000618:5/6:Family Insect cuticle protein				PF00379:5/6:Insect cuticle protein				N
OG0000949	3	2	1					IPR002999:6/6:Domain Tudor domain				PF00567:6/6:Tudor domain				N
OG0000950	2	2	2	GO:0006355:6/6:regulation of transcription; DNA-templated				IPR005033:6/6:Family YEATS	IPR040930:2/6:Domain AF-9; ANC1 homology domain			PF03366:6/6:YEATS family	PF17793:2/6:ANC1 homology domain (AHD)			N
OG0000951	3	3	0	GO:0005515:5/6:protein binding				IPR002350:5/6:Domain Kazal domain				PF07648:3/6:Kazal-type serine protease inhibitor domain	PF00050:2/6:Kazal-type serine protease inhibitor domain			N
OG0000952	2	2	2	GO:0005515:2/6:protein binding				IPR001478:2/6:Domain PDZ domain				PF00595:2/6:PDZ domain				N
OG0000953	4	1	1	GO:0007155:6/6:cell adhesion	GO:0016021:6/6:integral component of membrane	GO:0042246:6/6:tissue regeneration		IPR007007:6/6:Family Ninjurin				PF04923:6/6:Ninjurin				N
OG0000954	2	1	3	GO:0004930:4/6:G protein-coupled receptor activity	GO:0007186:4/6:G protein-coupled receptor signaling pathway	GO:0016021:4/6:integral component of membrane		IPR017978:4/6:Domain GPCR family 3; C-terminal				PF00003:4/6:7 transmembrane sweet-taste receptor of 3 GCPR				N
OG0000955	2	2	2	GO:0004867:1/6:serine-type endopeptidase inhibitor activity				IPR000884:2/6:Repeat Thrombospondin type-1 (TSP1) repeat	IPR009465:4/6:Domain Spondin; N-terminal	IPR002861:3/6:Domain Reeler domain	nan&IPR044004:2/6:Domain Spondin-like TSP1 domain&IPR002223:1/6:Domain Pancreatic trypsin inhibitor Kunitz domain	PF00090:2/6:Thrombospondin type 1 domain	PF06468:4/6:Spondin_N	PF02014:3/6:Reeler domain	nan&PF19028:2/6:Spondin-like TSP1 domain&PF00014:1/6:Kunitz/Bovine pancreatic trypsin inhibitor domain	N
OG0000956	4	1	1	GO:0008168:4/6:methyltransferase activity				IPR011671:4/6:Family tRNA (uracil-O(2)-)-methyltransferase				PF07757:4/6:Predicted AdoMet-dependent methyltransferase				N
OG0000957	2	1	3	GO:0003824:1/6:catalytic activity				IPR000477:3/6:Domain Reverse transcriptase domain	IPR005135:1/6:Domain Endonuclease/exonuclease/phosphatase			PF00078:3/6:Reverse transcriptase (RNA-dependent DNA polymerase)	PF14529:1/6:Endonuclease-reverse transcriptase			N
OG0000958	3	2	1	GO:0008270:3/6:zinc ion binding				IPR004119:2/6:Family Ecdysteroid kinase-like	IPR007527:3/6:Domain Zinc finger; SWIM-type			PF02958:2/6:Ecdysteroid kinase-like family	PF04434:3/6:SWIM zinc finger			N
OG0000959	2	3	1	GO:0005515:3/6:protein binding				IPR001810:3/6:Domain F-box domain				PF12937:3/6:F-box-like				N
OG0000960	1	4	1					IPR023631:6/6:Domain Amidase signature domain				PF01425:6/6:Amidase				N
OG0000961	2	2	2					IPR001849:4/6:Domain Pleckstrin homology domain				PF00169:4/6:PH domain				N
OG0000962	2	2	2	GO:0003677:3/6:DNA binding				IPR001356:3/6:Domain Homeobox domain				PF00046:3/6:Homeodomain				N
OG0000963	2	3	1	GO:0006812:6/6:cation transport	GO:0016021:6/6:integral component of membrane	GO:0015299:6/6:solute:proton antiporter activity	nan&GO:0055085:6/6:transmembrane transport	IPR006153:6/6:Domain Cation/H+ exchanger				PF00999:6/6:Sodium/hydrogen exchanger family				N
OG0000964	1	3	2					IPR000618:6/6:Family Insect cuticle protein				PF00379:6/6:Insect cuticle protein				N
OG0000965	2	1	3	GO:0007018:6/6:microtubule-based movement	GO:0008017:6/6:microtubule binding	GO:1990939:6/6:ATP-dependent microtubule motor activity	nan&GO:0005524:6/6:ATP binding	IPR001752:6/6:Domain Kinesin motor domain	IPR032384:5/6:Domain Kinesin-like protein Kif23; Arf6-interacting domain			PF00225:6/6:Kinesin motor domain	PF16540:5/6:Arf6-interacting domain of mitotic kinesin-like protein 1			N
OG0000967	3	3	0	GO:0003824:2/6:catalytic activity				IPR005135:2/6:Domain Endonuclease/exonuclease/phosphatase				PF14529:2/6:Endonuclease-reverse transcriptase				N
OG0000968	1	1	4					IPR007588:5/6:Domain Zinc finger; FLYWCH-type				PF04500:5/6:FLYWCH zinc finger domain				N
OG0000969	3	2	1					IPR019133:6/6:Family Mitochondrial inner membrane protein Mitofilin				PF09731:6/6:Mitochondrial inner membrane protein				N
OG0000970	2	2	2	GO:0005525:6/6:GTP binding	GO:0003924:5/6:GTPase activity			IPR000640:6/6:Domain Elongation factor EFG; domain V-like	IPR005517:6/6:Domain Translation elongation factor EFG/EF2; domain IV	IPR004161:6/6:Domain Translation elongation factor EFTu-like; domain 2	nan&IPR041095:5/6:Domain Elongation Factor G; domain II&IPR000795:5/6:Domain Translational (tr)-type GTP-binding domain	PF03144:6/6:Elongation factor Tu domain 2	PF03764:6/6:Elongation factor G; domain IV	PF00679:6/6:Elongation factor G C-terminus	nan&PF00009:5/6:Elongation factor Tu GTP binding domain&PF14492:5/6:Elongation Factor G; domain III	N
OG0000971	1	1	4	GO:0016791:6/6:phosphatase activity				IPR001932:6/6:Domain PPM-type phosphatase domain				PF00481:6/6:Protein phosphatase 2C				N
OG0000972	3	2	1	GO:0005216:3/6:ion channel activity	GO:0016020:3/6:membrane	GO:0006811:3/6:ion transport	nan&GO:0055085:3/6:transmembrane transport	IPR013555:6/6:Domain Transient receptor ion channel domain	IPR020683:5/6:Domain Ankyrin repeat-containing domain	IPR005821:3/6:Domain Ion transport domain		PF08344:6/6:Transient receptor ion channel II	PF12796:5/6:Ankyrin repeats (3 copies)	PF00520:3/6:Ion transport protein		N
OG0000973	2	2	2	GO:0006468:4/6:protein phosphorylation	GO:0005515:4/6:protein binding	GO:0004672:4/6:protein kinase activity	nan&GO:0016020:3/6:membrane	IPR000998:3/6:Domain MAM domain	IPR001245:4/6:Domain Serine-threonine/tyrosine-protein kinase; catalytic domain	IPR002172:3/6:Repeat Low-density lipoprotein (LDL) receptor class A repeat	nan&IPR003961:1/6:Domain Fibronectin type III	PF00629:3/6:MAM domain; meprin/A5/mu	PF07714:4/6:Protein tyrosine and serine/threonine kinase	PF00057:3/6:Low-density lipoprotein receptor domain class A	nan&PF00041:1/6:Fibronectin type III domain&PF12810:2/6:Glycine rich protein	N
OG0000974	2	2	2	GO:0016616:6/6:oxidoreductase activity; acting on the CH-OH group of donors; NAD or NADP as acceptor				IPR024084:6/6:Domain Isopropylmalate dehydrogenase-like domain				PF00180:6/6:Isocitrate/isopropylmalate dehydrogenase				N
OG0000975	1	4	1	GO:0051056:5/6:regulation of small GTPase mediated signal transduction	GO:0005096:5/6:GTPase activator activity	GO:0005515:5/6:protein binding		IPR001478:5/6:Domain PDZ domain	IPR000331:5/6:Domain Rap/Ran-GAP domain			PF02145:5/6:Rap/ran-GAP	PF00595:5/6:PDZ domain			N
OG0000977	3	2	1	GO:0005615:4/6:extracellular space	GO:0005576:3/6:extracellular region	GO:0004866:3/6:endopeptidase inhibitor activity	nan&GO:0005515:1/6:protein binding	IPR011626:4/6:Domain Alpha-macroglobulin-like; TED domain	IPR001599:3/6:Domain Alpha-2-macroglobulin	IPR041555:3/6:Domain Macroglobulin domain MG3	nan&IPR009048:3/6:Domain Alpha-macroglobulin; receptor-binding&IPR011625:2/6:Domain Alpha-2-macroglobulin; bait region domain&IPR002890:2/6:Domain Macroglobulin domain&IPR002172:1/6:Repeat Low-density lipoprotein (LDL) receptor class A repeat	PF07678:4/6:A-macroglobulin TED domain	PF00207:3/6:Alpha-2-macroglobulin family	PF07677:3/6:A-macroglobulin receptor binding domain	nan&PF17791:3/6:Macroglobulin domain MG3&PF01835:2/6:MG2 domain&PF07703:2/6:Alpha-2-macroglobulin bait region domain&PF00057:1/6:Low-density lipoprotein receptor domain class A	N
OG0000978	2	2	2													N
OG0000979	1	4	1	GO:0016740:5/6:transferase activity	GO:0006506:5/6:GPI anchor biosynthetic process	GO:0005789:5/6:endoplasmic reticulum membrane	nan&GO:0008484:1/6:sulfuric ester hydrolase activity	IPR017852:5/6:Domain GPI ethanolamine phosphate transferase 1; C-terminal	IPR002591:2/6:Family Type I phosphodiesterase/nucleotide pyrophosphatase/phosphate transferase	IPR000917:1/6:Domain Sulfatase; N-terminal		PF04987:5/6:Phosphatidylinositolglycan class N (PIG-N)	PF01663:2/6:Type I phosphodiesterase / nucleotide pyrophosphatase	PF00884:1/6:Sulfatase		N
OG0000980	2	2	2					IPR004145:6/6:Domain Domain of unknown function DUF243				PF03103:6/6:Domain of unknown function (DUF243)				N
OG0000981	2	3	1	GO:0005975:6/6:carbohydrate metabolic process				IPR001223:6/6:Domain Glycoside hydrolase family 18; catalytic domain				PF00704:6/6:Glycosyl hydrolases family 18				N
OG0000982	1	3	2	GO:0016787:6/6:hydrolase activity	GO:0046872:6/6:metal ion binding	GO:0003676:6/6:nucleic acid binding		IPR001604:6/6:Domain DNA/RNA non-specific endonuclease				PF01223:6/6:DNA/RNA non-specific endonuclease				N
OG0000984	2	2	2	GO:0006355:6/6:regulation of transcription; DNA-templated	GO:0003677:6/6:DNA binding			IPR001523:6/6:Domain Paired domain	IPR001356:4/6:Domain Homeobox domain			PF00292:6/6:'Paired box' domain	PF00046:4/6:Homeodomain			N
OG0000985	2	2	2	GO:0003700:6/6:DNA-binding transcription factor activity	GO:0006355:6/6:regulation of transcription; DNA-templated	GO:0043565:6/6:sequence-specific DNA binding		IPR001766:6/6:Domain Fork head domain				PF00250:6/6:Forkhead domain				N
OG0000986	1	1	4					IPR006603:6/6:Repeat PQ-loop repeat				PF04193:6/6:PQ loop repeat				N
OG0000987	1	3	2	GO:0005515:6/6:protein binding				IPR003877:6/6:Domain SPRY domain	IPR024964:6/6:Domain CTLH/CRA C-terminal to LisH motif domain	IPR006594:5/6:Domain LIS1 homology motif		PF10607:6/6:CTLH/CRA C-terminal to LisH motif domain	PF00622:6/6:SPRY domain	PF08513:5/6:LisH		N
OG0000988	1	2	3					IPR000477:2/6:Domain Reverse transcriptase domain				PF00078:2/6:Reverse transcriptase (RNA-dependent DNA polymerase)				N
OG0000989	2	1	3					IPR014044:6/6:Domain CAP domain				PF00188:6/6:Cysteine-rich secretory protein family				N
OG0000990	2	2	2	GO:0005085:3/6:guanyl-nucleotide exchange factor activity				IPR000219:3/6:Domain Dbl homology (DH) domain				PF00621:3/6:RhoGEF domain	PF19056:3/6:WD40 repeated domain	PF19057:3/6:PH domain		N
OG0000991	2	2	2	GO:0004329:4/6:formate-tetrahydrofolate ligase activity	GO:0004488:4/6:methylenetetrahydrofolate dehydrogenase (NADP+) activity	GO:0005524:4/6:ATP binding		IPR020631:4/6:Domain Tetrahydrofolate dehydrogenase/cyclohydrolase; NAD(P)-binding domain	IPR000559:4/6:Family Formate-tetrahydrofolate ligase; FTHFS	IPR020630:3/6:Domain Tetrahydrofolate dehydrogenase/cyclohydrolase; catalytic domain		PF02882:4/6:Tetrahydrofolate dehydrogenase/cyclohydrolase; NAD(P)-binding domain	PF01268:4/6:Formate--tetrahydrofolate ligase	PF00763:3/6:Tetrahydrofolate dehydrogenase/cyclohydrolase; catalytic domain		N
OG0000992	2	2	2	GO:0004797:6/6:thymidine kinase activity	GO:0005524:6/6:ATP binding			IPR001267:6/6:Family Thymidine kinase				PF00265:6/6:Thymidine kinase				N
OG0000993	2	1	3	GO:0005515:4/6:protein binding				IPR002867:4/6:Domain IBR domain	IPR001478:4/6:Domain PDZ domain			PF01485:4/6:IBR domain; a half RING-finger domain	PF00595:4/6:PDZ domain			N
OG0000994	1	4	1					IPR001841:5/6:Domain Zinc finger; RING-type	IPR019787:4/6:Domain Zinc finger; PHD-finger			PF13639:5/6:Ring finger domain	PF00628:4/6:PHD-finger			N
OG0000995	1	2	3	GO:0005634:2/6:nucleus				IPR043640:2/6:Domain AF4/FMR2; C-terminal homology domain				PF18876:2/6:AF-4 proto-oncoprotein C-terminal region	PF05110:2/6:AF-4 proto-oncoprotein N-terminal region			N
OG0000996	1	3	2					IPR002872:6/6:Domain Proline dehydrogenase domain				PF01619:6/6:Proline dehydrogenase				N
OG0000997	2	2	2	GO:0007018:6/6:microtubule-based movement	GO:0008017:6/6:microtubule binding	GO:1990939:6/6:ATP-dependent microtubule motor activity	nan&GO:0005524:6/6:ATP binding	IPR001752:6/6:Domain Kinesin motor domain				PF00225:6/6:Kinesin motor domain				N
OG0000998	1	2	3	GO:0006378:6/6:mRNA polyadenylation	GO:0005849:6/6:mRNA cleavage factor complex	GO:0003729:6/6:mRNA binding		IPR016706:6/6:Family Cleavage/polyadenylation specificity factor subunit 5				PF13869:6/6:Nucleotide hydrolase				N
OG0000999	2	2	2									PF13347:6/6:MFS/sugar transport protein				N
OG0001000	1	2	3	GO:0018024:6/6:histone-lysine N-methyltransferase activity				IPR025789:6/6:Domain Histone-lysine N-methyltransferase DOT1 domain				PF08123:6/6:Histone methylation protein DOT1				N
OG0001001	1	1	4	GO:0016491:1/6:oxidoreductase activity				IPR002347:1/6:Family Short-chain dehydrogenase/reductase SDR				PF13561:5/6:Enoyl-(Acyl carrier protein) reductase	PF00106:1/6:short chain dehydrogenase			N
OG0001002	1	3	2	GO:0006813:5/6:potassium ion transport	GO:0016021:5/6:integral component of membrane	GO:0016286:4/6:small conductance calcium-activated potassium channel activity	nan&GO:0015269:2/6:calcium-activated potassium channel activity &GO:0005516:2/6:calmodulin binding &GO:0016020:1/6:membrane &GO:0022857:1/6:transmembrane transporter activity &GO:0055085:1/6:transmembrane transport	IPR015449:4/6:Family Potassium channel; calcium-activated; SK	IPR013099:2/6:Domain Potassium channel domain	IPR004178:2/6:Domain Calmodulin-binding domain	nan&IPR000109:1/6:Family Proton-dependent oligopeptide transporter family	PF03530:4/6:Calcium-activated SK potassium channel	PF07885:2/6:Ion channel	PF02888:2/6:Calmodulin binding domain	nan&PF00854:1/6:POT family	N
OG0001005	2	2	2	GO:1902600:6/6:proton transmembrane transport	GO:0046034:6/6:ATP metabolic process	GO:0015986:6/6:ATP synthesis coupled proton transport	nan&GO:0005524:6/6:ATP binding	IPR000194:6/6:Domain ATPase; F1/V1/A1 complex; alpha/beta subunit; nucleotide-binding domain	IPR000793:6/6:Domain ATP synthase; alpha subunit; C-terminal	IPR004100:6/6:Domain ATPase; F1/V1/A1 complex; alpha/beta subunit; N-terminal domain		PF00306:6/6:ATP synthase alpha/beta chain; C terminal domain	PF02874:6/6:ATP synthase alpha/beta family; beta-barrel domain	PF00006:6/6:ATP synthase alpha/beta family; nucleotide-binding domain		N
OG0001006	1	3	2	GO:0006355:3/6:regulation of transcription; DNA-templated	GO:0008270:3/6:zinc ion binding	GO:0043565:3/6:sequence-specific DNA binding		IPR000679:3/6:Domain Zinc finger; GATA-type				PF00320:3/6:GATA zinc finger				N
OG0001007	1	0	5					IPR000477:6/6:Domain Reverse transcriptase domain				PF00078:6/6:Reverse transcriptase (RNA-dependent DNA polymerase)				N
OG0001008	1	4	1													N
OG0001010	1	2	3	GO:0005524:6/6:ATP binding	GO:0016887:6/6:ATPase			IPR003959:6/6:Domain ATPase; AAA-type; core	IPR041569:6/6:Domain AAA ATPase; AAA+ lid domain	IPR004201:6/6:Domain CDC48; domain 2	nan&IPR003338:6/6:Domain CDC48; N-terminal subdomain&IPR015415:5/6:Domain Vps4 oligomerisation; C-terminal	PF00004:6/6:ATPase family associated with various cellular activities (AAA)	PF17862:6/6:AAA+ lid domain	PF02933:6/6:Cell division protein 48 (CDC48); domain 2	nan&PF02359:6/6:Cell division protein 48 (CDC48); N-terminal domain&PF09336:5/6:Vps4 C terminal oligomerisation domain	N
OG0001011	1	4	1	GO:0003676:6/6:nucleic acid binding	GO:0005515:6/6:protein binding			IPR003165:6/6:Domain Piwi domain	IPR003100:6/6:Domain PAZ domain			PF02171:6/6:Piwi domain	PF02170:6/6:PAZ domain			N
OG0001012	1	2	3					IPR006612:5/6:Domain THAP-type zinc finger	IPR006578:1/6:Domain MADF domain			PF05485:5/6:THAP domain	PF10545:1/6:Alcohol dehydrogenase transcription factor Myb/SANT-like			N
OG0001013	1	3	2	GO:0043015:6/6:gamma-tubulin binding				IPR040457:6/6:Domain Gamma tubulin complex component; C-terminal	IPR041470:5/6:Domain Gamma tubulin complex component protein; N-terminal			PF04130:6/6:Gamma tubulin complex component C-terminal	PF17681:5/6:Gamma tubulin complex component N-terminal			N
OG0001014	1	0	5													N
OG0001015	1	0	5	GO:0008299:6/6:isoprenoid biosynthetic process				IPR000092:6/6:Family Polyprenyl synthetase				PF00348:6/6:Polyprenyl synthetase				N
OG0001016	0	6	0	GO:0005507:5/6:copper ion binding	GO:0016491:3/6:oxidoreductase activity			IPR011707:4/6:Domain Multicopper oxidase; N-termianl	IPR001117:3/6:Domain Multicopper oxidase; type 1	IPR011706:3/6:Domain Multicopper oxidase; C-terminal		PF07732:4/6:Multicopper oxidase	PF07731:3/6:Multicopper oxidase	PF00394:3/6:Multicopper oxidase		N
OG0001018	0	6	0					IPR001750:5/6:Domain NADH:quinone oxidoreductase/Mrp antiporter; membrane subunit				PF00361:5/6:Proton-conducting membrane transporter				N
OG0001019	0	6	0					IPR041426:1/6:Domain Mos1 transposase; HTH domain				PF17906:1/6:HTH domain in Mos1 transposase				N
OG0001020	0	3	3					IPR041577:1/6:Domain Reverse transcriptase/retrotransposon-derived protein; RNase H-like domain				PF17919:1/6:RNase H-like domain found in reverse transcriptase				N
OG0001021	0	3	3					IPR003582:1/6:Domain ShKT domain				PF01549:1/6:ShK domain-like				N
OG0001022	0	6	0													N
OG0001023	0	4	2					IPR001916:6/6:Family Glycoside hydrolase; family 22				PF00062:6/6:C-type lysozyme/alpha-lactalbumin family				N
OG0001024	0	5	1													N
OG0001025	0	4	2					IPR031941:3/6:Domain Domain of unknown function DUF4773				PF15998:3/6:Domain of unknown function (DUF4773)				N
OG0001026	0	6	0	GO:0003676:6/6:nucleic acid binding				IPR000504:6/6:Domain RNA recognition motif domain				PF00076:6/6:RNA recognition motif. (a.k.a. RRM; RBD; or RNP domain)				N
OG0001027	0	1	5													N
OG0001028	0	2	4													N
OG0001030	0	6	0													N
OG0001031	0	4	2	GO:0050661:6/6:NADP binding	GO:0050660:6/6:flavin adenine dinucleotide binding	GO:0004499:6/6:N;N-dimethylaniline monooxygenase activity		IPR020946:6/6:Family Flavin monooxygenase-like				PF00743:6/6:Flavin-binding monooxygenase-like				N
OG0001032	0	6	0													N
OG0001033	0	1	5					IPR038717:5/6:Domain Tc1-like transposase; DDE domain				PF13358:5/6:DDE superfamily endonuclease				N
OG0001034	0	6	0													N
OG0001035	0	1	5					IPR023780:6/6:Domain Chromo domain				PF00385:6/6:Chromo (CHRromatin Organisation MOdifier) domain				N
OG0001036	0	0	6					IPR000618:6/6:Family Insect cuticle protein				PF00379:6/6:Insect cuticle protein				N
OG0001037	0	0	6	GO:0015074:2/6:DNA integration				IPR001584:2/6:Domain Integrase; catalytic core	IPR041588:2/6:Domain Integrase zinc-binding domain	IPR041577:1/6:Domain Reverse transcriptase/retrotransposon-derived protein; RNase H-like domain	nan&IPR041373:1/6:Domain Reverse transcriptase; RNase H-like domain	PF00665:2/6:Integrase core domain	PF17921:2/6:Integrase zinc binding domain	PF17917:1/6:RNase H-like domain found in reverse transcriptase	nan&PF17919:1/6:RNase H-like domain found in reverse transcriptase	N
OG0001038	0	0	6	GO:0005515:2/6:protein binding				IPR020683:6/6:Domain Ankyrin repeat-containing domain	IPR002110:2/6:Repeat Ankyrin repeat			PF12796:6/6:Ankyrin repeats (3 copies)	PF13637:2/6:Ankyrin repeats (many copies)	PF00023:2/6:Ankyrin repeat	nan&PF13857:2/6:Ankyrin repeats (many copies)	N
OG0001039	0	0	6									PF02389:1/6:Cornifin (SPRR) family				N
OG0001040	0	0	6													N
OG0001041	0	0	6					IPR008160:1/6:Repeat Collagen triple helix repeat	IPR000618:1/6:Family Insect cuticle protein			PF00379:1/6:Insect cuticle protein	PF01391:1/6:Collagen triple helix repeat (20 copies)			N
OG0001042	0	0	6													N
OG0001044	0	0	6					IPR000618:6/6:Family Insect cuticle protein				PF00379:6/6:Insect cuticle protein				N
OG0001046	0	0	6					IPR029526:3/6:Domain PiggyBac transposable element-derived protein				PF13843:3/6:Transposase IS4				N
OG0001047	0	0	6													N
OG0001048	0	0	6													N
OG0001049	0	0	6					IPR020683:6/6:Domain Ankyrin repeat-containing domain				PF12796:6/6:Ankyrin repeats (3 copies)	PF13637:3/6:Ankyrin repeats (many copies)			N
OG0001050	0	0	6													N
OG0001051	0	0	6					IPR004119:6/6:Family Ecdysteroid kinase-like				PF02958:6/6:Ecdysteroid kinase-like family				N
OG0001052	0	0	6													N
OG0001054	0	0	6					IPR000477:4/6:Domain Reverse transcriptase domain				PF00078:4/6:Reverse transcriptase (RNA-dependent DNA polymerase)				N
OG0001055	0	0	6	GO:0006468:6/6:protein phosphorylation	GO:0005524:6/6:ATP binding	GO:0004672:6/6:protein kinase activity		IPR000719:6/6:Domain Protein kinase domain				PF00069:6/6:Protein kinase domain				N
OG0001056	0	0	6					IPR003172:1/6:Domain MD-2-related lipid-recognition domain				PF02221:1/6:ML domain				N
OG0001057	0	0	6	GO:0005515:1/6:protein binding				IPR020683:6/6:Domain Ankyrin repeat-containing domain	IPR002110:1/6:Repeat Ankyrin repeat			PF12796:6/6:Ankyrin repeats (3 copies)	PF13637:3/6:Ankyrin repeats (many copies)	PF00023:1/6:Ankyrin repeat		N
OG0001058	0	0	6	GO:0005515:5/6:protein binding				IPR020683:6/6:Domain Ankyrin repeat-containing domain	IPR002110:5/6:Repeat Ankyrin repeat			PF12796:6/6:Ankyrin repeats (3 copies)	PF00023:5/6:Ankyrin repeat	PF13637:4/6:Ankyrin repeats (many copies)	nan&PF13606:1/6:Ankyrin repeat	N
OG0001059	0	0	6	GO:0005515:1/6:protein binding				IPR020683:5/6:Domain Ankyrin repeat-containing domain	IPR002110:1/6:Repeat Ankyrin repeat	IPR021859:1/6:Domain XRN2-binding (XTBD) domain		PF12796:5/6:Ankyrin repeats (3 copies)	PF00023:1/6:Ankyrin repeat	PF11952:1/6:XRN-Two Binding Domain; XTBD	nan&PF13857:1/6:Ankyrin repeats (many copies)&PF13637:1/6:Ankyrin repeats (many copies)	N
OG0001060	0	0	6													N
OG0001061	3	1	1					IPR032065:3/5:Domain E3 ubiquitin-protein ligase RNF31; UBA-like domain	IPR002867:2/5:Domain IBR domain	IPR041031:2/5:Domain RNF31; C-terminal		PF01485:2/5:IBR domain; a half RING-finger domain	PF16678:3/5:HOIP UBA domain pair	PF18091:2/5:E3 Ubiquitin Ligase RBR C-terminal domain		N
OG0001062	1	2	2	GO:0047834:4/5:D-threo-aldose 1-dehydrogenase activity	GO:0004000:2/5:adenosine deaminase activity	GO:0006396:2/5:RNA processing	nan&GO:0003723:2/5:RNA binding	IPR023210:4/5:Domain NADP-dependent oxidoreductase domain	IPR002466:2/5:Domain Adenosine deaminase/editase			PF00248:4/5:Aldo/keto reductase family	PF02137:2/5:Adenosine-deaminase (editase) domain			N
OG0001063	3	1	1	GO:0043138:4/5:3'-5' DNA helicase activity	GO:0006260:4/5:DNA replication	GO:0003676:4/5:nucleic acid binding	nan&GO:0006281:4/5:DNA repair &GO:0005524:3/5:ATP binding	IPR032284:4/5:Domain ATP-dependent DNA helicase RecQ; zinc-binding domain	IPR018982:4/5:Domain RQC domain	IPR001650:4/5:Domain Helicase; C-terminal	nan&IPR002121:4/5:Domain HRDC domain&IPR011545:3/5:Domain DEAD/DEAH box helicase domain	PF00570:4/5:HRDC domain	PF00271:4/5:Helicase conserved C-terminal domain	PF09382:4/5:RQC domain	nan&PF16124:4/5:RecQ zinc-binding&PF00270:3/5:DEAD/DEAH box helicase	N
OG0001065	2	2	1	GO:0004930:4/5:G protein-coupled receptor activity	GO:0007186:4/5:G protein-coupled receptor signaling pathway	GO:0016021:4/5:integral component of membrane		IPR000276:4/5:Family G protein-coupled receptor; rhodopsin-like				PF00001:4/5:7 transmembrane receptor (rhodopsin family)				N
OG0001066	2	2	1	GO:0005524:5/5:ATP binding	GO:0007018:2/5:microtubule-based movement	GO:0008569:2/5:ATP-dependent microtubule motor activity; minus-end-directed	nan&GO:0030286:2/5:dynein complex	IPR041589:5/5:Domain Dynein heavy chain 3; AAA+ lid domain	IPR035699:5/5:Domain Dynein heavy chain; hydrolytic ATP-binding dynein motor region	IPR024317:5/5:Domain Dynein heavy chain; AAA module D4	nan&IPR041466:5/5:Domain Dynein heavy chain; AAA 5 extension domain&IPR024743:4/5:Domain Dynein heavy chain; coiled coil stalk&IPR013594:3/5:Domain Dynein heavy chain; tail&IPR013602:3/5:Domain Dynein heavy chain; linker&IPR041658:2/5:Domain Dynein heavy chain AAA lid domain&IPR004273:2/5:Domain Dynein heavy chain region D6 P-loop domain&IPR041228:2/5:Domain Dynein heavy chain; C-terminal domain&…	PF12774:5/5:Hydrolytic ATP binding site of dynein motor region	PF12775:5/5:P-loop containing dynein motor region	PF17857:5/5:AAA+ lid domain	nan&PF12780:5/5:P-loop containing dynein motor region D4&PF17852:5/5:Dynein heavy chain AAA lid domain&PF12777:4/5:Microtubule-binding stalk of dynein motor&PF08393:3/5:Dynein heavy chain; N-terminal region 2&PF08385:3/5:Dynein heavy chain; N-terminal region 1&PF03028:2/5:Dynein heavy chain region D6 P-loop domain &PF18199:2/5:Dynein heavy chain C-terminal domain&PF12781:2/5:ATP-binding dynein mo…	N
OG0001067	5	0	0													N
OG0001068	5	0	0													N
OG0001069	5	0	0													N
OG0001070	3	1	1					IPR032040:4/5:Domain ELYS; beta-propeller domain	IPR025151:4/5:Domain ELYS-like domain			PF13934:4/5:Nuclear pore complex assembly	PF16687:4/5:beta-propeller of ELYS nucleoporin			N
OG0001071	5	0	0													N
OG0001072	5	0	0													N
OG0001073	5	0	0	GO:0003677:4/5:DNA binding				IPR004210:4/5:Domain BESS motif	IPR006578:3/5:Domain MADF domain			PF02944:4/5:BESS motif	PF10545:3/5:Alcohol dehydrogenase transcription factor Myb/SANT-like			N
OG0001074	3	1	1					IPR022735:4/5:Domain bMERB domain	IPR001781:2/5:Domain Zinc finger; LIM-type			PF12130:4/5:Bivalent Mical/EHBP Rab binding domain	PF00412:2/5:LIM domain			N
OG0001075	1	2	2					IPR002068:5/5:Domain Alpha crystallin/Hsp20 domain				PF00011:5/5:Hsp20/alpha crystallin family				N
OG0001076	4	1	0	GO:0003824:1/5:catalytic activity				IPR005135:1/5:Domain Endonuclease/exonuclease/phosphatase	IPR013098:1/5:Domain Immunoglobulin I-set			PF13927:2/5:Immunoglobulin domain	PF14529:1/5:Endonuclease-reverse transcriptase	PF07679:1/5:Immunoglobulin I-set domain		N
OG0001078	2	1	2	GO:0051424:5/5:corticotropin-releasing hormone binding				IPR008435:5/5:Family Corticotropin-releasing factor-binding protein				PF05428:5/5:Corticotropin-releasing factor binding protein (CRF-BP)				N
OG0001079	2	0	3					IPR012969:1/5:Family Fibrinogen binding protein				PF08017:1/5:Fibrinogen binding protein				N
OG0001080	5	0	0													N
OG0001081	1	3	1	GO:0016579:5/5:protein deubiquitination	GO:0004843:5/5:thiol-dependent deubiquitinase	GO:0008270:3/5:zinc ion binding		IPR001394:5/5:Domain Peptidase C19; ubiquitin carboxyl-terminal hydrolase	IPR001607:3/5:Domain Zinc finger; UBP-type	IPR006615:1/5:Domain Peptidase C19; ubiquitin-specific peptidase; DUSP domain		PF00443:5/5:Ubiquitin carboxyl-terminal hydrolase	PF02148:3/5:Zn-finger in ubiquitin-hydrolases and other protein	PF06337:1/5:DUSP domain		N
OG0001082	2	0	3					IPR029526:5/5:Domain PiggyBac transposable element-derived protein				PF13843:5/5:Transposase IS4				N
OG0001083	5	0	0													N
OG0001084	4	0	1	GO:0003677:3/5:DNA binding				IPR004210:3/5:Domain BESS motif	IPR006578:1/5:Domain MADF domain			PF02944:3/5:BESS motif	PF10545:1/5:Alcohol dehydrogenase transcription factor Myb/SANT-like			N
OG0001085	1	1	3	GO:0008146:5/5:sulfotransferase activity				IPR000863:5/5:Domain Sulfotransferase domain				PF00685:5/5:Sulfotransferase domain				N
OG0001086	5	0	0					IPR008737:3/5:Domain Peptidase aspartic; putative	IPR005312:3/5:Family Protein of unknown function DUF1759	IPR041588:2/5:Domain Integrase zinc-binding domain	nan&IPR008042:2/5:Family Retrotransposon; Pao&IPR040676:1/5:Domain Domain of unknown function DUF5641	PF03564:3/5:Protein of unknown function (DUF1759)	PF05585:3/5:Putative peptidase (DUF1758)	PF05380:2/5:Pao retrotransposon peptidase	nan&PF17921:2/5:Integrase zinc binding domain&PF18701:1/5:Family of unknown function (DUF5641)	N
OG0001088	5	0	0	GO:0046983:2/5:protein dimerization activity				IPR008906:2/5:Domain HAT; C-terminal dimerisation domain	IPR028002:1/5:Domain Myb/SANT-like DNA-binding domain 5			PF05699:2/5:hAT family C-terminal dimerisation region	PF13873:1/5:Myb/SANT-like DNA-binding domain			N
OG0001090	1	2	2					IPR008380:5/5:Family HAD-superfamily hydrolase; subfamily IG; 5'-nucleotidase	IPR001163:2/5:Domain LSM domain; eukaryotic/archaea-type			PF05761:5/5:5' nucleotidase family	PF01423:2/5:LSM domain			N
OG0001091	5	0	0													N
OG0001092	1	1	3													N
OG0001094	5	0	0					IPR040676:1/5:Domain Domain of unknown function DUF5641	IPR008737:1/5:Domain Peptidase aspartic; putative			PF18701:1/5:Family of unknown function (DUF5641)	PF05585:1/5:Putative peptidase (DUF1758)			N
OG0001095	5	0	0													N
OG0001096	2	2	1	GO:0004930:5/5:G protein-coupled receptor activity	GO:0007186:5/5:G protein-coupled receptor signaling pathway	GO:0016021:5/5:integral component of membrane		IPR000276:5/5:Family G protein-coupled receptor; rhodopsin-like				PF00001:5/5:7 transmembrane receptor (rhodopsin family)				N
OG0001097	3	1	1	GO:0005576:5/5:extracellular region	GO:0005615:5/5:extracellular space	GO:0004866:5/5:endopeptidase inhibitor activity		IPR009048:5/5:Domain Alpha-macroglobulin; receptor-binding	IPR001599:5/5:Domain Alpha-2-macroglobulin	IPR011626:5/5:Domain Alpha-macroglobulin-like; TED domain	nan&IPR011625:4/5:Domain Alpha-2-macroglobulin; bait region domain&IPR002890:4/5:Domain Macroglobulin domain&IPR041555:4/5:Domain Macroglobulin domain MG3&IPR040839:2/5:Domain Macroglobulin domain MG4	PF00207:5/5:Alpha-2-macroglobulin family	PF07678:5/5:A-macroglobulin TED domain	PF07677:5/5:A-macroglobulin receptor binding domain	nan&PF01835:4/5:MG2 domain&PF07703:4/5:Alpha-2-macroglobulin bait region domain&PF17791:4/5:Macroglobulin domain MG3&PF17789:2/5:Macroglobulin domain MG4	N
OG0001098	2	2	1	GO:0005515:3/5:protein binding				IPR003105:4/5:Domain SRA-YDG	IPR000626:3/5:Domain Ubiquitin-like domain	IPR019787:3/5:Domain Zinc finger; PHD-finger	nan&IPR021991:3/5:Domain UHRF1; tandem tudor domain	PF02182:4/5:SAD/SRA domain	PF00240:3/5:Ubiquitin family	PF12148:3/5:Tandem tudor domain within UHRF1	nan&PF00628:3/5:PHD-finger	N
OG0001099	2	1	2													N
OG0001100	2	2	1					IPR013098:2/5:Domain Immunoglobulin I-set	IPR013151:1/5:Domain Immunoglobulin			PF13927:3/5:Immunoglobulin domain	PF07679:2/5:Immunoglobulin I-set domain	PF00047:1/5:Immunoglobulin domain		N
OG0001101	3	1	1													N
OG0001102	2	2	1	GO:1990939:3/5:ATP-dependent microtubule motor activity	GO:0008017:3/5:microtubule binding	GO:0007018:3/5:microtubule-based movement	nan&GO:0005524:3/5:ATP binding	IPR001752:3/5:Domain Kinesin motor domain				PF00225:3/5:Kinesin motor domain				N
OG0001103	2	1	2	GO:0097602:3/5:cullin family protein binding	GO:0061630:3/5:ubiquitin protein ligase activity	GO:0008270:3/5:zinc ion binding	nan&GO:0031145:3/5:anaphase-promoting complex-dependent catabolic process &GO:0005680:3/5:anaphase-promoting complex	IPR024991:3/5:Domain Anaphase-promoting complex subunit 11; RING-H2 finger	IPR039499:2/5:Family Leucine rich adaptor protein 1/25			PF12861:3/5:Anaphase-promoting complex subunit 11 RING-H2 finger	PF14854:2/5:Leucine rich adaptor protein			N
OG0001104	2	1	2	GO:0003700:3/5:DNA-binding transcription factor activity	GO:0006355:3/5:regulation of transcription; DNA-templated	GO:0008270:3/5:zinc ion binding	nan&GO:0043565:3/5:sequence-specific DNA binding	IPR001628:3/5:Domain Zinc finger; nuclear hormone receptor-type	IPR000536:3/5:Domain Nuclear hormone receptor; ligand-binding domain			PF00104:3/5:Ligand-binding domain of nuclear hormone receptor	PF00105:3/5:Zinc finger; C4 type (two domains)			N
OG0001105	5	0	0													N
OG0001106	1	2	2					IPR003380:3/5:Domain SKI/SNO/DAC domain				PF02437:3/5:SKI/SNO/DAC family				N
OG0001107	1	3	1	GO:0016887:5/5:ATPase	GO:0005524:5/5:ATP binding			IPR003959:5/5:Domain ATPase; AAA-type; core	IPR032501:5/5:Domain Proteasomal ATPase OB C-terminal domain	IPR041569:5/5:Domain AAA ATPase; AAA+ lid domain		PF00004:5/5:ATPase family associated with various cellular activities (AAA)	PF17862:5/5:AAA+ lid domain	PF16450:5/5:Proteasomal ATPase OB C-terminal domain		N
OG0001108	2	1	2	GO:0005515:3/5:protein binding	GO:0003677:1/5:DNA binding			IPR001680:3/5:Repeat WD40 repeat	IPR006768:1/5:Domain Cwf19-like; C-terminal domain-1	IPR007889:1/5:Domain DNA binding HTH domain; Psq-type	nan&IPR006767:1/5:Domain Cwf19-like protein; C-terminal domain-2	PF00400:3/5:WD domain; G-beta repeat	PF04218:1/5:CENP-B N-terminal DNA-binding domain	PF04676:1/5:Protein similar to CwfJ C-terminus 2	nan&PF04677:1/5:Protein similar to CwfJ C-terminus 1	N
OG0001109	2	2	1	GO:0004618:5/5:phosphoglycerate kinase activity	GO:0006096:5/5:glycolytic process			IPR001576:5/5:Family Phosphoglycerate kinase				PF00162:5/5:Phosphoglycerate kinase				N
OG0001110	1	3	1	GO:0051260:5/5:protein homooligomerization				IPR003131:5/5:Domain Potassium channel tetramerisation-type BTB domain				PF02214:5/5:BTB/POZ domain				N
OG0001111	5	0	0					IPR004119:5/5:Family Ecdysteroid kinase-like				PF02958:5/5:Ecdysteroid kinase-like family				N
OG0001112	2	2	1	GO:0006464:4/5:cellular protein modification process				IPR004344:4/5:Family Tubulin-tyrosine ligase/Tubulin polyglutamylase				PF03133:4/5:Tubulin-tyrosine ligase family				N
OG0001113	2	1	2													N
OG0001114	3	1	1					IPR023631:5/5:Domain Amidase signature domain	IPR013098:1/5:Domain Immunoglobulin I-set			PF01425:5/5:Amidase	PF07679:1/5:Immunoglobulin I-set domain			N
OG0001115	1	1	3	GO:0005515:4/5:protein binding	GO:0008017:1/5:microtubule binding	GO:0005509:1/5:calcium ion binding		IPR002017:4/5:Repeat Spectrin repeat	IPR001715:3/5:Domain Calponin homology domain	IPR041615:3/5:Domain Desmoplakin; SH3 domain	nan&IPR002048:1/5:Domain EF-hand domain&IPR003108:1/5:Domain GAR domain	PF00435:4/5:Spectrin repeat	PF17902:3/5:SH3 domain	PF00307:3/5:Calponin homology (CH) domain	nan&PF13499:1/5:EF-hand domain pair&PF02187:1/5:Growth-Arrest-Specific Protein 2 Domain	N
OG0001116	3	1	1													N
OG0001117	5	0	0	GO:0005576:1/5:extracellular region	GO:0008061:1/5:chitin binding			IPR002557:1/5:Domain Chitin binding domain				PF01607:1/5:Chitin binding Peritrophin-A domain				N
OG0001118	2	1	2	GO:0005576:1/5:extracellular region	GO:0030414:1/5:peptidase inhibitor activity			IPR000436:5/5:Domain Sushi/SCR/CCP domain	IPR008197:1/5:Domain WAP-type 'four-disulfide core' domain			PF00084:5/5:Sushi repeat (SCR repeat)	PF00095:1/5:WAP-type (Whey Acidic Protein) 'four-disulfide core'			N
OG0001119	5	0	0													N
OG0001120	2	1	2	GO:0006355:4/5:regulation of transcription; DNA-templated	GO:0005515:3/5:protein binding	GO:0003712:3/5:transcription coregulator activity	nan&GO:0000123:2/5:histone acetyltransferase complex &GO:0004402:2/5:histone acetyltransferase activity &GO:0005634:2/5:nucleus &GO:0003713:2/5:transcription coactivator activity &GO:0008270:2/5:zinc ion binding &GO:0016573:2/5:histone acetylation	IPR000197:4/5:Domain Zinc finger; TAZ-type	IPR001487:3/5:Domain Bromodomain	IPR010303:3/5:Domain CREB-binding protein/p300; atypical RING domain	nan&IPR003101:3/5:Domain Coactivator CBP; KIX domain&IPR000433:2/5:Domain Zinc finger; ZZ-type&IPR013178:2/5:Family Histone acetyltransferase Rtt109/CBP&IPR014744:2/5:Domain Nuclear receptor coactivator; CREB-bp-like; interlocking	PF02135:4/5:TAZ zinc finger	PF02172:3/5:KIX domain	PF06001:3/5:Domain of Unknown Function (DUF902)	nan&PF00439:3/5:Bromodomain&PF00569:2/5:Zinc finger; ZZ type&PF08214:2/5:Histone acetylation protein&PF09030:2/5:Creb binding	N
OG0001122	2	2	1	GO:0007264:5/5:small GTPase mediated signal transduction	GO:0005085:5/5:guanyl-nucleotide exchange factor activity			IPR001895:5/5:Domain Ras guanine-nucleotide exchange factors catalytic domain				PF00617:5/5:RasGEF domain				N
OG0001123	5	0	0	GO:0003677:4/5:DNA binding				IPR003656:4/5:Domain Zinc finger; BED-type	IPR006578:1/5:Domain MADF domain			PF02892:4/5:BED zinc finger	PF10545:1/5:Alcohol dehydrogenase transcription factor Myb/SANT-like			N
OG0001124	2	2	1													N
OG0001125	2	2	1													N
OG0001126	5	0	0	GO:0005975:4/5:carbohydrate metabolic process	GO:0004553:4/5:hydrolase activity; hydrolyzing O-glycosyl compounds			IPR001360:4/5:Family Glycoside hydrolase family 1				PF00232:4/5:Glycosyl hydrolase family 1				N
OG0001127	3	1	1	GO:0005515:1/5:protein binding				IPR020683:3/5:Domain Ankyrin repeat-containing domain	IPR002110:1/5:Repeat Ankyrin repeat			PF12796:3/5:Ankyrin repeats (3 copies)	PF13637:1/5:Ankyrin repeats (many copies)	PF00023:1/5:Ankyrin repeat		N
OG0001128	2	2	1	GO:0003677:2/5:DNA binding				IPR001781:3/5:Domain Zinc finger; LIM-type	IPR001356:2/5:Domain Homeobox domain			PF00412:3/5:LIM domain	PF00046:2/5:Homeodomain			N
OG0001129	2	2	1					IPR027791:2/5:Domain Galactosyltransferase; C-terminal	IPR000772:2/5:Domain Ricin B; lectin domain	IPR001173:2/5:Domain Glycosyltransferase 2-like		PF00535:2/5:Glycosyl transferase family 2	PF02709:2/5:N-terminal domain of galactosyltransferase	PF00652:2/5:Ricin-type beta-trefoil lectin domain		N
OG0001130	2	2	1	GO:0005634:4/5:nucleus	GO:0051726:4/5:regulation of cell cycle			IPR002719:4/5:Domain Retinoblastoma-associated protein; B-box	IPR002720:4/5:Domain Retinoblastoma-associated protein; A-box	IPR024599:3/5:Domain Retinoblastoma-associated protein; N-terminal		PF01858:4/5:Retinoblastoma-associated protein A domain	PF01857:4/5:Retinoblastoma-associated protein B domain	PF11934:3/5:Domain of unknown function (DUF3452)		N
OG0001132	2	2	1					IPR013120:5/5:Domain Fatty acyl-coenzyme A reductase; NAD-binding domain	IPR033640:4/5:Domain Fatty acyl-CoA reductase; C-terminal			PF07993:5/5:Male sterility protein	PF03015:4/5:Male sterility protein			N
OG0001133	5	0	0													N
OG0001134	3	1	1	GO:0000166:3/5:nucleotide binding				IPR008160:3/5:Repeat Collagen triple helix repeat	IPR032199:3/5:Domain Recq-mediated genome instability protein 1; C-terminal OB-fold domain	IPR013894:3/5:Domain RecQ mediated genome instability protein; N-terminal		PF01391:3/5:Collagen triple helix repeat (20 copies)	PF16099:3/5:Recq-mediated genome instability protein 1; C-terminal OB-fold	PF08585:3/5:RecQ mediated genome instability protein		N
OG0001135	3	1	1	GO:0005515:5/5:protein binding				IPR032640:5/5:Domain AMP-activated protein kinase; glycogen-binding domain	IPR006828:5/5:Domain Association with the SNF1 complex (ASC) domain			PF16561:5/5:Glycogen recognition site of AMP-activated protein kinase	PF04739:5/5:5'-AMP-activated protein kinase beta subunit; interaction domain			N
OG0001136	5	0	0													N
OG0001137	3	1	1					IPR006674:4/5:Domain HD domain				PF01966:4/5:HD domain				N
OG0001138	2	0	3					IPR000873:5/5:Domain AMP-dependent synthetase/ligase	IPR025110:2/5:Domain AMP-binding enzyme; C-terminal domain			PF00501:5/5:AMP-binding enzyme	PF13193:2/5:AMP-binding enzyme C-terminal domain			N
OG0001139	2	1	2					IPR008805:5/5:Family RIB43A				PF05914:5/5:RIB43A				N
OG0001140	1	1	3	GO:0045095:1/5:keratin filament				IPR002494:1/5:Family Keratin-associated protein				PF13885:1/5:Keratin; high sulfur B2 protein				N
OG0001141	5	0	0													N
OG0001142	2	2	1					IPR019532:5/5:Family Nuclear RNA-splicing-associated protein; SR-25				PF10500:5/5:Nuclear RNA-splicing-associated protein				N
OG0001143	4	0	1					IPR029526:3/5:Domain PiggyBac transposable element-derived protein				PF13843:3/5:Transposase IS4				N
OG0001144	5	0	0	GO:0005515:1/5:protein binding				IPR028002:5/5:Domain Myb/SANT-like DNA-binding domain 5	IPR002350:1/5:Domain Kazal domain			PF13873:5/5:Myb/SANT-like DNA-binding domain	PF00050:1/5:Kazal-type serine protease inhibitor domain			N
OG0001146	2	2	1	GO:0008270:4/5:zinc ion binding	GO:0003676:4/5:nucleic acid binding			IPR006572:4/5:Domain Zinc finger; DBF-type				PF07535:4/5:DBF zinc finger				N
OG0001147	2	1	2	GO:0003899:3/5:DNA-directed 5'-3' RNA polymerase activity	GO:0006351:3/5:transcription; DNA-templated	GO:0003677:3/5:DNA binding		IPR007671:3/5:Domain Selenoprotein P; N-terminal	IPR005571:3/5:Domain RNA polymerase; Rpb5; N-terminal	IPR000783:3/5:Domain RNA polymerase; subunit H/Rpb5 C-terminal		PF03871:3/5:RNA polymerase Rpb5; N-terminal domain	PF01191:3/5:RNA polymerase Rpb5; C-terminal domain	PF04592:3/5:Selenoprotein P; N terminal region		N
OG0001148	1	2	2													N
OG0001149	5	0	0													N
OG0001150	1	1	3	GO:0022857:5/5:transmembrane transporter activity	GO:0055085:5/5:transmembrane transport			IPR011701:5/5:Family Major facilitator superfamily				PF07690:5/5:Major Facilitator Superfamily				N
OG0001151	2	2	1	GO:0004930:1/5:G protein-coupled receptor activity	GO:0007186:1/5:G protein-coupled receptor signaling pathway	GO:0016021:1/5:integral component of membrane		IPR000276:1/5:Family G protein-coupled receptor; rhodopsin-like				PF00001:1/5:7 transmembrane receptor (rhodopsin family)				N
OG0001152	3	0	2													N
OG0001153	2	1	2					IPR007822:5/5:Family Lanthionine synthetase C-like				PF05147:5/5:Lanthionine synthetase C-like protein				N
OG0001154	1	3	1					IPR013162:2/5:Domain CD80-like; immunoglobulin C2-set				PF08205:2/5:CD80-like C2-set immunoglobulin domain				N
OG0001155	1	0	4													N
OG0001156	1	3	1	GO:0032780:5/5:negative regulation of ATPase activity	GO:0042030:5/5:ATPase inhibitor activity	GO:0005739:5/5:mitochondrion		IPR007648:5/5:Family Mitochondrial ATPase inhibitor				PF04568:5/5:Mitochondrial ATPase inhibitor; IATP				N
OG0001157	2	2	1	GO:0023052:5/5:signaling				IPR005026:5/5:Family SAPAP family				PF03359:5/5:Guanylate-kinase-associated protein (GKAP) protein				N
OG0001158	2	1	2					IPR025875:1/5:Repeat Leucine rich repeat 4				PF14580:1/5:Leucine-rich repeat	PF12799:1/5:Leucine Rich repeats (2 copies)			N
OG0001159	3	1	1					IPR012981:4/5:Domain PIH1; N-terminal	IPR041442:3/5:Domain PIH1D1/2/3; CS-like domain			PF08190:4/5:PIH1 N-terminal domain	PF18201:3/5:PIH1 CS-like domain			N
OG0001160	5	0	0													N
OG0001161	3	1	1	GO:0016788:5/5:hydrolase activity; acting on ester bonds				IPR001130:5/5:Family TatD family				PF01026:5/5:TatD related DNase				N
OG0001162	5	0	0					IPR028002:5/5:Domain Myb/SANT-like DNA-binding domain 5				PF13873:5/5:Myb/SANT-like DNA-binding domain				N
OG0001163	3	0	2	GO:0042981:1/5:regulation of apoptotic process				IPR001315:1/5:Domain CARD domain				PF00656:5/5:Caspase domain	PF00619:1/5:Caspase recruitment domain			N
OG0001164	2	1	2					IPR006861:5/5:Domain Hyaluronan/mRNA-binding protein	IPR032381:4/5:Domain Intracellular hyaluronan-binding protein 4; N-terminal domain			PF04774:5/5:Hyaluronan / mRNA binding family	PF16174:4/5:Intracellular hyaluronan-binding protein 4 N-terminal			N
OG0001165	4	0	1	GO:0046983:2/5:protein dimerization activity	GO:0030246:1/5:carbohydrate binding			IPR011598:2/5:Domain Myc-type; basic helix-loop-helix (bHLH) domain	IPR000922:1/5:Domain D-galactoside/L-rhamnose binding SUEL lectin domain			PF00010:2/5:Helix-loop-helix DNA-binding domain	PF02140:1/5:Galactose binding lectin domain			N
OG0001166	2	1	2					IPR019791:5/5:Family Haem peroxidase; animal-type				PF03098:5/5:Animal haem peroxidase				N
OG0001167	1	3	1					IPR024518:5/5:Domain Domain of unknown function DUF3421				PF11901:5/5:Protein of unknown function (DUF3421)				N
OG0001168	5	0	0	GO:0003677:2/5:DNA binding	GO:0016746:1/5:acyltransferase activity			IPR007889:2/5:Domain DNA binding HTH domain; Psq-type	IPR002123:1/5:Domain Phospholipid/glycerol acyltransferase			PF05225:2/5:helix-turn-helix; Psq domain	PF01553:1/5:Acyltransferase			N
OG0001170	2	2	1	GO:0046872:1/5:metal ion binding	GO:0005515:1/5:protein binding			IPR000938:2/5:Domain CAP Gly-rich domain	IPR027370:2/5:Domain RING-type zinc-finger; LisH dimerisation motif	IPR000626:1/5:Domain Ubiquitin-like domain	nan&IPR018957:1/5:Domain Zinc finger; C3HC4 RING-type&IPR001876:1/5:Domain Zinc finger; RanBP2-type	PF13445:2/5:RING-type zinc-finger	PF01302:2/5:CAP-Gly domain	PF00240:1/5:Ubiquitin family	nan&PF00097:1/5:Zinc finger; C3HC4 type (RING finger)&PF00641:1/5:Zn-finger in Ran binding protein and others	N
OG0001171	2	1	2	GO:0005634:5/5:nucleus				IPR024741:5/5:Family Condensin-2 complex subunit G2				PF12422:5/5:Condensin II non structural maintenance of chromosomes subunit				N
OG0001172	3	1	1	GO:0003677:4/5:DNA binding				IPR001356:4/5:Domain Homeobox domain				PF00046:4/5:Homeodomain				N
OG0001173	1	3	1	GO:0016746:1/5:acyltransferase activity				IPR009348:5/5:Family Nitrogen permease regulator 2	IPR002123:1/5:Domain Phospholipid/glycerol acyltransferase			PF06218:5/5:Nitrogen permease regulator 2	PF01553:1/5:Acyltransferase			N
OG0001174	2	2	1	GO:0016787:5/5:hydrolase activity				IPR000587:5/5:Domain Creatinase; N-terminal	IPR000994:5/5:Domain Peptidase M24	IPR032416:5/5:Domain Peptidase M24; C-terminal domain		PF00557:5/5:Metallopeptidase family M24	PF16189:5/5:Creatinase/Prolidase N-terminal domain	PF16188:5/5:C-terminal region of peptidase_M24	nan&PF01321:5/5:Creatinase/Prolidase N-terminal domain	N
OG0001175	1	2	2					IPR006612:5/5:Domain THAP-type zinc finger				PF05485:5/5:THAP domain				N
OG0001176	2	1	2	GO:0016579:1/5:protein deubiquitination	GO:0004843:1/5:thiol-dependent deubiquitinase			IPR001394:1/5:Domain Peptidase C19; ubiquitin carboxyl-terminal hydrolase				PF11715:3/5:Nucleoporin Nup120/160	PF00443:1/5:Ubiquitin carboxyl-terminal hydrolase			N
OG0001177	5	0	0													N
OG0001178	1	3	1													N
OG0001179	5	0	0													N
OG0001180	1	2	2					IPR023801:3/5:Domain Histone deacetylase domain				PF18017:3/5:SAM domain (Sterile alpha motif)	PF00850:3/5:Histone deacetylase domain			N
OG0001181	5	0	0	GO:0006508:1/5:proteolysis				IPR000477:2/5:Domain Reverse transcriptase domain	IPR008753:1/5:Domain Peptidase M13; N-terminal domain			PF00078:2/5:Reverse transcriptase (RNA-dependent DNA polymerase)	PF05649:1/5:Peptidase family M13			N
OG0001183	2	1	2	GO:0050660:4/5:flavin adenine dinucleotide binding	GO:0016491:4/5:oxidoreductase activity	GO:0003824:3/5:catalytic activity		IPR006094:4/5:Domain FAD linked oxidase; N-terminal	IPR004113:3/5:Domain FAD-linked oxidase; C-terminal			PF01565:4/5:FAD binding domain	PF02913:3/5:FAD linked oxidases; C-terminal domain			N
OG0001185	1	2	2	GO:0005515:3/5:protein binding				IPR000048:3/5:Binding_site IQ motif; EF-hand binding site				PF00612:3/5:IQ calmodulin-binding motif				N
OG0001186	3	0	2													N
OG0001187	2	1	2					IPR023562:5/5:Family Clp protease proteolytic subunit /Translocation-enhancing protein TepA				PF00574:5/5:Clp protease				N
OG0001188	2	2	1	GO:0006418:5/5:tRNA aminoacylation for protein translation	GO:0004812:5/5:aminoacyl-tRNA ligase activity	GO:0005524:5/5:ATP binding	nan&GO:0000166:5/5:nucleotide binding	IPR015413:5/5:Domain Methionyl/Leucyl tRNA synthetase	IPR013155:2/5:Domain Methionyl/Valyl/Leucyl/Isoleucyl-tRNA synthetase; anticodon-binding			PF09334:5/5:tRNA synthetases class I (M)	PF08264:2/5:Anticodon-binding domain of tRNA ligase			N
OG0001189	1	2	2	GO:0003677:3/5:DNA binding				IPR001356:3/5:Domain Homeobox domain	IPR032059:1/5:Domain Mucin-like domain			PF00046:3/5:Homeodomain	PF16058:1/5:Mucin-like			N
OG0001191	1	2	2	GO:0046983:4/5:protein dimerization activity	GO:0003677:4/5:DNA binding			IPR002100:4/5:Domain Transcription factor; MADS-box				PF00319:4/5:SRF-type transcription factor (DNA-binding and dimerisation domain)				N
OG0001192	1	1	3	GO:0016021:5/5:integral component of membrane				IPR002076:5/5:Family ELO family				PF01151:5/5:GNS1/SUR4 family				N
OG0001193	3	0	2													N
OG0001194	2	1	2					IPR013098:3/5:Domain Immunoglobulin I-set	IPR013151:1/5:Domain Immunoglobulin			PF07679:3/5:Immunoglobulin I-set domain	PF13927:2/5:Immunoglobulin domain	PF00047:1/5:Immunoglobulin domain		N
OG0001195	3	1	1													N
OG0001196	2	2	1	GO:0046872:3/5:metal ion binding				IPR018957:3/5:Domain Zinc finger; C3HC4 RING-type	IPR001841:2/5:Domain Zinc finger; RING-type			PF00097:3/5:Zinc finger; C3HC4 type (RING finger)	PF13639:2/5:Ring finger domain			N
OG0001197	1	1	3													N
OG0001198	5	0	0	GO:0005515:3/5:protein binding				IPR001810:3/5:Domain F-box domain				PF12937:3/5:F-box-like				N
OG0001199	3	1	1													N
OG0001200	5	0	0	GO:0005515:2/5:protein binding				IPR003100:2/5:Domain PAZ domain	IPR014811:1/5:Domain Argonaute; linker 1 domain	IPR032474:1/5:Domain Protein argonaute; N-terminal		PF02170:2/5:PAZ domain	PF16486:1/5:N-terminal domain of argonaute	PF08699:1/5:Argonaute linker 1 domain		N
OG0001202	2	1	2					IPR031941:5/5:Domain Domain of unknown function DUF4773				PF15998:5/5:Domain of unknown function (DUF4773)				N
OG0001203	3	1	1					IPR025977:3/5:Domain Nuclear condensin complex subunit 3; C-terminal domain				PF12719:3/5:Nuclear condensing complex subunits; C-term domain				N
OG0001204	4	1	0													N
OG0001205	5	0	0	GO:0097573:1/5:glutathione oxidoreductase activity				IPR002109:1/5:Domain Glutaredoxin				PF00462:1/5:Glutaredoxin				N
OG0001206	1	2	2	GO:0007165:3/5:signal transduction				IPR000198:3/5:Domain Rho GTPase-activating protein domain				PF00620:3/5:RhoGAP domain				N
OG0001208	1	2	2	GO:0070615:3/5:nucleosome-dependent ATPase activity	GO:0005524:3/5:ATP binding			IPR000330:3/5:Domain SNF2; N-terminal	IPR001650:3/5:Domain Helicase; C-terminal			PF00271:3/5:Helicase conserved C-terminal domain	PF00176:3/5:SNF2-related domain			N
OG0001209	1	2	2	GO:0008528:3/5:G protein-coupled peptide receptor activity	GO:0004930:1/5:G protein-coupled receptor activity	GO:0007186:1/5:G protein-coupled receptor signaling pathway	nan&GO:0016021:1/5:integral component of membrane	IPR019427:3/5:Family 7TM GPCR; serpentine receptor class w (Srw)	IPR000276:1/5:Family G protein-coupled receptor; rhodopsin-like			PF10324:3/5:Serpentine type 7TM GPCR chemoreceptor Srw	PF00001:1/5:7 transmembrane receptor (rhodopsin family)			N
OG0001210	1	1	3	GO:0005515:5/5:protein binding				IPR001611:5/5:Repeat Leucine-rich repeat				PF13855:5/5:Leucine rich repeat	PF00560:2/5:Leucine Rich Repeat	PF13516:1/5:Leucine Rich repeat		N
OG0001211	1	4	0													N
OG0001212	3	1	1	GO:0022857:4/5:transmembrane transporter activity	GO:0055085:4/5:transmembrane transport	GO:0016021:3/5:integral component of membrane		IPR005828:3/5:Family Major facilitator; sugar transporter-like	IPR011701:1/5:Family Major facilitator superfamily			PF00083:3/5:Sugar (and other) transporter	PF07690:1/5:Major Facilitator Superfamily			N
OG0001213	5	0	0					IPR003034:4/5:Domain SAP domain				PF02037:4/5:SAP domain				N
OG0001214	2	1	2	GO:0030431:5/5:sleep	GO:1903818:5/5:positive regulation of voltage-gated potassium channel activity	GO:0032222:5/5:regulation of synaptic transmission; cholinergic		IPR031424:5/5:Family Protein quiver				PF17064:5/5:Sleepless protein				N
OG0001215	3	1	1					IPR027012:4/5:Domain Enkurin domain				PF13864:4/5:Calmodulin-binding				N
OG0001216	2	1	2					IPR006149:3/5:Domain EB domain				PF01683:3/5:EB module				N
OG0001217	1	3	1	GO:0005856:5/5:cytoskeleton	GO:0030833:5/5:regulation of actin filament polymerization	GO:0005885:5/5:Arp2/3 protein complex	nan&GO:0034314:5/5:Arp2/3 complex-mediated actin nucleation	IPR007204:5/5:Family Actin-related protein 2/3 complex subunit 3				PF04062:5/5:ARP2/3 complex ARPC3 (21 kDa) subunit				N
OG0001218	2	2	1					IPR005079:5/5:Family Peptidase C45				PF03417:5/5:Acyl-coenzyme A:6-aminopenicillanic acid acyl-transferase				N
OG0001219	2	1	2	GO:0006508:4/5:proteolysis	GO:0004222:4/5:metalloendopeptidase activity			IPR041645:5/5:Domain ADAM cysteine-rich domain 2	IPR000884:5/5:Repeat Thrombospondin type-1 (TSP1) repeat	IPR001590:4/5:Domain Peptidase M12B; ADAM/reprolysin	nan&IPR010294:4/5:Domain ADAM-TS Spacer 1&IPR002870:4/5:Domain Peptidase M12B; propeptide	PF19030:5/5:Thrombospondin type 1 domain	PF00090:5/5:Thrombospondin type 1 domain	PF17771:5/5:ADAM cysteine-rich domain	nan&PF01421:4/5:Reprolysin (M12B) family zinc metalloprotease &PF05986:4/5:ADAM-TS Spacer 1&PF01562:4/5:Reprolysin family propeptide	N
OG0001220	5	0	0	GO:0008194:5/5:UDP-glycosyltransferase activity				IPR002213:5/5:Family UDP-glucuronosyl/UDP-glucosyltransferase				PF00201:5/5:UDP-glucoronosyl and UDP-glucosyl transferase				N
OG0001221	2	2	1													N
OG0001222	2	2	1	GO:0005515:4/5:protein binding				IPR006652:4/5:Repeat Kelch repeat type 1	IPR000210:2/5:Domain BTB/POZ domain			PF01344:4/5:Kelch motif	PF00651:2/5:BTB/POZ domain			N
OG0001223	1	0	4					IPR029526:4/5:Domain PiggyBac transposable element-derived protein				PF13843:4/5:Transposase IS4				N
OG0001224	1	3	1					IPR010562:5/5:Family Haemolymph juvenile hormone binding				PF06585:5/5:Haemolymph juvenile hormone binding protein (JHBP)				N
OG0001225	5	0	0													N
OG0001227	2	2	1	GO:0005515:4/5:protein binding				IPR001478:4/5:Domain PDZ domain				PF00595:4/5:PDZ domain				N
OG0001228	3	2	0													N
OG0001229	1	2	2					IPR023631:3/5:Domain Amidase signature domain				PF01425:3/5:Amidase				N
OG0001230	3	1	1	GO:0003676:1/5:nucleic acid binding				IPR002999:5/5:Domain Tudor domain	IPR000504:1/5:Domain RNA recognition motif domain			PF00567:5/5:Tudor domain	PF00076:1/5:RNA recognition motif. (a.k.a. RRM; RBD; or RNP domain)			N
OG0001231	2	2	1	GO:0005737:4/5:cytoplasm	GO:0005852:4/5:eukaryotic translation initiation factor 3 complex	GO:0003743:4/5:translation initiation factor activity		IPR013906:4/5:Family Eukaryotic translation initiation factor 3 subunit J				PF08597:4/5:Translation initiation factor eIF3 subunit				N
OG0001232	3	1	1	GO:0051225:1/5:spindle assembly	GO:0070652:1/5:HAUS complex			IPR029131:1/5:Family HAUS augmin-like complex subunit 5				PF14817:1/5:HAUS augmin-like complex subunit 5				N
OG0001233	5	0	0	GO:0016740:2/5:transferase activity	GO:0005789:2/5:endoplasmic reticulum membrane	GO:0006506:2/5:GPI anchor biosynthetic process		IPR017852:2/5:Domain GPI ethanolamine phosphate transferase 1; C-terminal				PF04987:2/5:Phosphatidylinositolglycan class N (PIG-N)				N
OG0001234	1	1	3	GO:0003676:5/5:nucleic acid binding				IPR000504:5/5:Domain RNA recognition motif domain				PF00076:5/5:RNA recognition motif. (a.k.a. RRM; RBD; or RNP domain)				N
OG0001235	3	1	1													N
OG0001236	2	1	2													N
OG0001238	1	3	1	GO:0005515:4/5:protein binding				IPR001810:4/5:Domain F-box domain				PF12937:4/5:F-box-like				N
OG0001239	3	1	1	GO:0004930:4/5:G protein-coupled receptor activity	GO:0007186:4/5:G protein-coupled receptor signaling pathway	GO:0016021:4/5:integral component of membrane		IPR017978:4/5:Domain GPCR family 3; C-terminal	IPR001828:3/5:Domain Receptor; ligand binding region			PF00003:4/5:7 transmembrane sweet-taste receptor of 3 GCPR	PF01094:3/5:Receptor family ligand binding region			N
OG0001240	3	1	1	GO:0005216:3/5:ion channel activity	GO:0016020:3/5:membrane	GO:0006811:3/5:ion transport	nan&GO:0055085:3/5:transmembrane transport	IPR005821:3/5:Domain Ion transport domain				PF00520:3/5:Ion transport protein				N
OG0001241	1	1	3	GO:0006811:5/5:ion transport	GO:0016021:5/5:integral component of membrane	GO:0005230:5/5:extracellular ligand-gated ion channel activity		IPR006202:5/5:Domain Neurotransmitter-gated ion-channel ligand-binding domain	IPR006029:3/5:Domain Neurotransmitter-gated ion-channel transmembrane domain			PF02931:5/5:Neurotransmitter-gated ion-channel ligand binding domain	PF02932:3/5:Neurotransmitter-gated ion-channel transmembrane region			N
OG0001242	2	2	1	GO:0016021:4/5:integral component of membrane				IPR018499:4/5:Family Tetraspanin/Peripherin				PF00335:4/5:Tetraspanin family				N
OG0001243	1	2	2									PF12352:4/5:Snare region anchored in the vesicle membrane C-terminus				N
OG0001244	3	1	1					IPR010554:4/5:nan				PF06565:4/5:DUF1126 PH-like domain				N
OG0001245	1	3	1													N
OG0001246	3	1	1	GO:0006488:5/5:dolichol-linked oligosaccharide biosynthetic process	GO:0106073:5/5:dolichyl pyrophosphate Glc2Man9GlcNAc2 alpha-1;2-glucosyltransferase activity			IPR016900:5/5:Family Alpha-2-glucosyltransferase Alg10				PF04922:5/5:DIE2/ALG10 family				N
OG0001247	2	1	2													N
OG0001248	2	0	3					IPR024989:5/5:Domain Major facilitator superfamily associated domain				PF12832:5/5:MFS_1 like family				N
OG0001249	3	1	1	GO:0005515:3/5:protein binding	GO:0006468:2/5:protein phosphorylation	GO:0004672:2/5:protein kinase activity	nan&GO:0016021:1/5:integral component of membrane	IPR003961:2/5:Domain Fibronectin type III	IPR001090:3/5:Domain Ephrin receptor ligand binding domain	IPR001245:2/5:Domain Serine-threonine/tyrosine-protein kinase; catalytic domain	nan&IPR027936:2/5:Domain Ephrin receptor; transmembrane domain&IPR001660:2/5:Domain Sterile alpha motif domain&IPR000175:1/5:Family Sodium:neurotransmitter symporter	PF00041:2/5:Fibronectin type III domain	PF01404:3/5:Ephrin receptor ligand binding domain	PF00536:2/5:SAM domain (Sterile alpha motif)	nan&PF14575:2/5:Ephrin type-A receptor 2 transmembrane domain&PF07714:2/5:Protein tyrosine and serine/threonine kinase&PF00209:1/5:Sodium:neurotransmitter symporter family	N
OG0001250	1	2	2	GO:0035556:3/5:intracellular signal transduction				IPR002219:3/5:Domain Protein kinase C-like; phorbol ester/diacylglycerol-binding domain				PF00130:3/5:Phorbol esters/diacylglycerol binding domain (C1 domain)				N
OG0001251	1	2	2	GO:0005085:5/5:guanyl-nucleotide exchange factor activity	GO:0005515:3/5:protein binding			IPR000219:5/5:Domain Dbl homology (DH) domain	IPR001452:3/5:Domain SH3 domain			PF00621:5/5:RhoGEF domain	PF00018:3/5:SH3 domain			N
OG0001252	2	1	2	GO:0005576:5/5:extracellular region	GO:0008061:5/5:chitin binding			IPR002557:5/5:Domain Chitin binding domain				PF01607:5/5:Chitin binding Peritrophin-A domain				N
OG0001253	2	2	1					IPR007725:3/5:Domain Timeless; C-terminal	IPR006906:2/5:Domain Timeless; N-terminal			PF05029:3/5:Timeless PAB domain	PF04821:2/5:Timeless protein			N
OG0001254	1	1	3													N
OG0001255	2	2	1					IPR019342:5/5:Family NADH:ubiquinone oxidoreductase; iron-sulphur subunit 5				PF10200:5/5:NADH:ubiquinone oxidoreductase; NDUFS5-15kDa				N
OG0001256	2	2	1	GO:0005216:4/5:ion channel activity	GO:0016020:4/5:membrane	GO:0006811:4/5:ion transport	nan&GO:0055085:4/5:transmembrane transport	IPR005821:4/5:Domain Ion transport domain				PF00520:4/5:Ion transport protein				N
OG0001258	2	2	1					IPR018276:5/5:Domain DET1- and DDB1-associated protein 1; N-terminal				PF10172:5/5:Det1 complexing ubiquitin ligase				N
OG0001259	2	2	1	GO:0005856:3/5:cytoskeleton	GO:0007165:3/5:signal transduction			IPR000857:3/5:Domain MyTH4 domain	IPR000198:3/5:Domain Rho GTPase-activating protein domain			PF00620:3/5:RhoGAP domain	PF00784:3/5:MyTH4 domain			N
OG0001260	1	2	2	GO:0022857:5/5:transmembrane transporter activity	GO:0055085:5/5:transmembrane transport	GO:0016021:3/5:integral component of membrane		IPR005828:3/5:Family Major facilitator; sugar transporter-like	IPR011701:2/5:Family Major facilitator superfamily			PF00083:3/5:Sugar (and other) transporter	PF07690:2/5:Major Facilitator Superfamily			N
OG0001261	2	2	1					IPR013098:1/5:Domain Immunoglobulin I-set				PF13927:3/5:Immunoglobulin domain	PF07679:1/5:Immunoglobulin I-set domain			N
OG0001262	5	0	0													N
OG0001263	4	0	1													N
OG0001264	3	1	1	GO:0005515:4/5:protein binding				IPR001611:4/5:Repeat Leucine-rich repeat				PF00560:2/5:Leucine Rich Repeat	PF13855:2/5:Leucine rich repeat			N
OG0001265	5	0	0													N
OG0001266	1	3	1	GO:0003824:5/5:catalytic activity				IPR013650:5/5:Domain ATP-grasp fold; succinyl-CoA synthetase-type	IPR005811:5/5:Domain ATP-citrate lyase/succinyl-CoA ligase			PF00549:5/5:CoA-ligase	PF08442:5/5:ATP-grasp domain			N
OG0001267	1	3	1	GO:0016787:5/5:hydrolase activity				IPR002933:5/5:Family Peptidase M20	IPR011650:5/5:Domain Peptidase M20; dimerisation domain			PF01546:5/5:Peptidase family M20/M25/M40	PF07687:5/5:Peptidase dimerisation domain			N
OG0001268	2	2	1					IPR010562:5/5:Family Haemolymph juvenile hormone binding				PF06585:5/5:Haemolymph juvenile hormone binding protein (JHBP)				N
OG0001269	3	1	1	GO:0046872:3/5:metal ion binding	GO:0004386:2/5:helicase activity			IPR041677:2/5:Domain DNA2/NAM7 helicase; helicase domain	IPR041679:3/5:Domain DNA2/NAM7 helicase-like; C-terminal	IPR000571:3/5:Domain Zinc finger; CCCH-type		PF13086:2/5:AAA domain	PF00642:3/5:Zinc finger C-x8-C-x5-C-x3-H type (and similar)	PF13087:3/5:AAA domain		N
OG0001270	3	1	1	GO:0005576:5/5:extracellular region	GO:0008061:5/5:chitin binding			IPR002557:5/5:Domain Chitin binding domain				PF01607:5/5:Chitin binding Peritrophin-A domain				N
OG0001271	2	2	1	GO:0006811:5/5:ion transport	GO:0016021:5/5:integral component of membrane	GO:0005230:4/5:extracellular ligand-gated ion channel activity		IPR006029:5/5:Domain Neurotransmitter-gated ion-channel transmembrane domain	IPR006202:4/5:Domain Neurotransmitter-gated ion-channel ligand-binding domain			PF02932:5/5:Neurotransmitter-gated ion-channel transmembrane region	PF02931:4/5:Neurotransmitter-gated ion-channel ligand binding domain			N
OG0001272	2	2	1					IPR041641:4/5:Domain CALCOCO1/2; zinc finger UBZ1-type				PF18112:4/5:Autophagy receptor zinc finger-C2H2 domain				N
OG0001273	2	2	1					IPR002589:3/5:Domain Macro domain	IPR001251:2/5:Domain CRAL-TRIO lipid binding domain			PF01661:3/5:Macro domain	PF13716:2/5:Divergent CRAL/TRIO domain			N
OG0001274	3	1	1	GO:0005515:4/5:protein binding				IPR001214:4/5:Domain SET domain	IPR002893:2/5:Domain Zinc finger; MYND-type			PF00856:4/5:SET domain	PF01753:2/5:MYND finger			N
OG0001275	2	2	1					IPR003646:4/5:Domain SH3-like domain; bacterial-type	IPR001841:4/5:Domain Zinc finger; RING-type	IPR004939:2/5:Domain APC10/DOC domain		PF08239:4/5:Bacterial SH3 domain	PF13639:4/5:Ring finger domain	PF03256:2/5:Anaphase-promoting complex; subunit 10 (APC10)		N
OG0001276	1	2	2					IPR025723:4/5:Domain Anion-transporting ATPase-like domain	IPR002068:2/5:Domain Alpha crystallin/Hsp20 domain			PF02374:4/5:Anion-transporting ATPase	PF00011:2/5:Hsp20/alpha crystallin family			N
OG0001277	5	0	0	GO:0031012:1/5:extracellular matrix	GO:0005198:1/5:structural molecule activity			IPR009437:1/5:Family Lamprin				PF06403:1/5:Lamprin				N
OG0001278	3	0	2													N
OG0001279	1	3	1					IPR004119:5/5:Family Ecdysteroid kinase-like				PF02958:5/5:Ecdysteroid kinase-like family				N
OG0001280	2	2	1	GO:0005515:4/5:protein binding	GO:0006470:3/5:protein dephosphorylation	GO:0004725:3/5:protein tyrosine phosphatase activity		IPR003961:4/5:Domain Fibronectin type III	IPR000242:3/5:Domain PTP type protein phosphatase	IPR013098:2/5:Domain Immunoglobulin I-set		PF00041:4/5:Fibronectin type III domain	PF00102:3/5:Protein-tyrosine phosphatase	PF07679:2/5:Immunoglobulin I-set domain	nan&PF13927:2/5:Immunoglobulin domain	N
OG0001281	3	1	1													N
OG0001282	1	2	2	GO:0035556:3/5:intracellular signal transduction				IPR000008:3/5:Domain C2 domain	IPR002219:3/5:Domain Protein kinase C-like; phorbol ester/diacylglycerol-binding domain	IPR010439:3/5:Domain MUN domain	nan&IPR019558:3/5:Domain Mammalian uncoordinated homology 13; subgroup; domain 2	PF00168:3/5:C2 domain	PF06292:3/5:MUN domain	PF00130:3/5:Phorbol esters/diacylglycerol binding domain (C1 domain)	nan&PF10540:3/5:nan	N
OG0001283	2	0	3													N
OG0001284	1	2	2	GO:0005515:2/5:protein binding				IPR013098:4/5:Domain Immunoglobulin I-set	IPR003961:2/5:Domain Fibronectin type III			PF07679:4/5:Immunoglobulin I-set domain	PF13927:2/5:Immunoglobulin domain	PF00041:2/5:Fibronectin type III domain		N
OG0001285	2	1	2	GO:0022857:5/5:transmembrane transporter activity	GO:0055085:5/5:transmembrane transport			IPR011701:5/5:Family Major facilitator superfamily				PF07690:5/5:Major Facilitator Superfamily				N
OG0001286	1	2	2													N
OG0001287	2	1	2	GO:0016020:5/5:membrane	GO:0055085:5/5:transmembrane transport	GO:0005515:3/5:protein binding		IPR004156:5/5:Family Organic anion transporter polypeptide	IPR002350:3/5:Domain Kazal domain			PF03137:5/5:Organic Anion Transporter Polypeptide (OATP) family	PF07648:3/5:Kazal-type serine protease inhibitor domain			N
OG0001289	1	1	3													N
OG0001290	1	2	2													N
OG0001291	2	2	1					IPR013098:1/5:Domain Immunoglobulin I-set				PF13927:2/5:Immunoglobulin domain	PF07679:1/5:Immunoglobulin I-set domain			N
OG0001293	2	1	2					IPR000618:5/5:Family Insect cuticle protein				PF00379:5/5:Insect cuticle protein				N
OG0001294	1	2	2					IPR013106:2/5:Domain Immunoglobulin V-set domain				PF07686:2/5:Immunoglobulin V-set domain	PF13927:2/5:Immunoglobulin domain			N
OG0001295	2	1	2					IPR016125:3/5:Family Peptidase C15; pyroglutamyl peptidase I-like				PF01470:3/5:Pyroglutamyl peptidase				N
OG0001296	1	2	2	GO:0003677:3/5:DNA binding				IPR001356:3/5:Domain Homeobox domain				PF00046:3/5:Homeodomain				N
OG0001297	3	1	1	GO:0006915:2/5:apoptotic process				IPR003508:2/5:Domain CIDE-N domain				PF02017:2/5:CIDE-N domain				N
OG0001298	3	1	1					IPR013568:2/5:Domain SEFIR domain				PF08357:2/5:SEFIR domain				N
OG0001299	3	1	1	GO:0016714:3/5:oxidoreductase activity; acting on paired donors; with incorporation or reduction of molecular oxygen; reduced pteridine as one donor; and incorporation of one atom of oxygen				IPR002912:3/5:Domain ACT domain	IPR019774:3/5:Domain Aromatic amino acid hydroxylase; C-terminal			PF00351:3/5:Biopterin-dependent aromatic amino acid hydroxylase	PF01842:3/5:ACT domain			N
OG0001300	3	1	1									PF13771:5/5:PHD-like zinc-binding domain				N
OG0001301	1	0	4	GO:0003677:2/5:DNA binding				IPR007889:2/5:Domain DNA binding HTH domain; Psq-type				PF05225:2/5:helix-turn-helix; Psq domain				N
OG0001302	3	1	1					IPR000618:5/5:Family Insect cuticle protein				PF00379:5/5:Insect cuticle protein				N
OG0001304	1	3	1					IPR018618:5/5:Family Vacuolar import/degradation protein Vid24				PF09783:5/5:Vacuolar import and degradation protein				N
OG0001305	1	1	3	GO:0004930:4/5:G protein-coupled receptor activity	GO:0007186:2/5:G protein-coupled receptor signaling pathway	GO:0016021:2/5:integral component of membrane		IPR010596:2/5:Domain Methuselah; N-terminal domain	IPR000832:2/5:Family GPCR; family 2; secretin-like			PF06652:2/5:Methuselah N-terminus	PF00002:2/5:7 transmembrane receptor (Secretin family)			N
OG0001306	2	2	1	GO:0003700:3/5:DNA-binding transcription factor activity	GO:0006355:3/5:regulation of transcription; DNA-templated	GO:0043565:3/5:sequence-specific DNA binding		IPR000418:3/5:Domain Ets domain	IPR003118:1/5:Domain Pointed domain			PF00178:3/5:Ets-domain	PF02198:1/5:Sterile alpha motif (SAM)/Pointed domain			N
OG0001307	3	1	1	GO:0004555:5/5:alpha;alpha-trehalase activity	GO:0005991:5/5:trehalose metabolic process			IPR001661:5/5:Family Glycoside hydrolase; family 37				PF01204:5/5:Trehalase				N
OG0001308	1	3	1													N
OG0001309	2	2	1	GO:0005975:2/5:carbohydrate metabolic process	GO:0030246:2/5:carbohydrate binding	GO:0004553:2/5:hydrolase activity; hydrolyzing O-glycosyl compounds		IPR012464:4/5:Family Protein of unknown function DUF1676	IPR031756:2/5:Domain Beta-1;3-glucan-binding protein; N-terminal	IPR000757:2/5:Domain Glycoside hydrolase family 16		PF07898:4/5:Protein of unknown function (DUF1676)	PF00722:2/5:Glycosyl hydrolases family 16	PF15886:2/5:Carbohydrate binding domain (family 32)		N
OG0001310	2	2	1					IPR025925:1/5:Domain PPC89 centrosome localisation domain				PF14197:1/5:Centrosome localisation domain of PPC89				N
OG0001311	1	1	3	GO:0004114:5/5:3';5'-cyclic-nucleotide phosphodiesterase activity	GO:0007165:5/5:signal transduction	GO:0005515:5/5:protein binding		IPR003018:5/5:Domain GAF domain	IPR002073:5/5:Domain 3'5'-cyclic nucleotide phosphodiesterase; catalytic domain			PF01590:5/5:GAF domain	PF00233:5/5:3'5'-cyclic nucleotide phosphodiesterase			N
OG0001312	3	1	1	GO:0005759:4/5:mitochondrial matrix				IPR003428:4/5:Family Mitochondrial glycoprotein				PF02330:4/5:Mitochondrial glycoprotein				N
OG0001314	2	3	0					IPR013087:1/5:Domain Zinc finger C2H2-type				PF00096:1/5:Zinc finger; C2H2 type				N
OG0001315	2	1	2													N
OG0001316	1	2	2					IPR027450:1/5:Domain Alpha-ketoglutarate-dependent dioxygenase AlkB-like				PF13532:1/5:2OG-Fe(II) oxygenase superfamily				N
OG0001317	5	0	0					IPR000595:4/5:Domain Cyclic nucleotide-binding domain				PF00027:4/5:Cyclic nucleotide-binding domain				N
OG0001318	2	2	1	GO:0070615:4/5:nucleosome-dependent ATPase activity	GO:0005524:4/5:ATP binding			IPR000330:4/5:Domain SNF2; N-terminal	IPR001650:4/5:Domain Helicase; C-terminal			PF00271:4/5:Helicase conserved C-terminal domain	PF00176:4/5:SNF2-related domain			N
OG0001319	1	4	0					IPR011576:5/5:Domain Pyridoxamine 5'-phosphate oxidase; putative	IPR019576:1/5:Domain Pyridoxine 5'-phosphate oxidase; dimerisation; C-terminal			PF01243:5/5:Pyridoxamine 5'-phosphate oxidase	PF10590:1/5:Pyridoxine 5'-phosphate oxidase C-terminal dimerisation region			N
OG0001320	1	2	2					IPR001251:5/5:Domain CRAL-TRIO lipid binding domain				PF00650:5/5:CRAL/TRIO domain				N
OG0001321	3	1	1	GO:0004803:3/5:transposase activity	GO:0006313:3/5:transposition; DNA-mediated			IPR010776:3/5:Domain Homologous-pairing protein 2; winged helix domain	IPR006612:3/5:Domain THAP-type zinc finger	IPR021896:3/5:Family Transposase protein	nan&IPR040661:3/5:Domain Leucine zipper with capping helix domain	PF18517:3/5:Leucine zipper with capping helix domain	PF07106:3/5:TBPIP/Hop2 winged helix domain	PF12017:3/5:Transposase protein	nan&PF05485:3/5:THAP domain	N
OG0001322	2	2	1					IPR018784:5/5:Family Learning associated protein 18-like				PF10169:5/5:Learning-associated protein				N
OG0001325	2	1	2	GO:0007283:1/5:spermatogenesis	GO:0035092:1/5:sperm chromatin condensation			IPR009071:1/5:Domain High mobility group box domain	IPR024460:1/5:Family Protamine-like			PF00505:1/5:HMG (high mobility group) box	PF06382:1/5:Protamine and protamine like			N
OG0001326	3	1	1					IPR018863:4/5:Domain Fragile site-associated protein; C-terminal				PF10479:4/5:Fragile site-associated protein C-terminus				N
OG0001327	1	1	3	GO:0003677:1/5:DNA binding				IPR004198:1/5:Domain Zinc finger; C5HC2-type	IPR001606:1/5:Domain ARID DNA-binding domain	IPR041588:1/5:Domain Integrase zinc-binding domain	nan&IPR019787:1/5:Domain Zinc finger; PHD-finger&IPR003347:1/5:Domain JmjC domain	PF02928:1/5:C5HC2 zinc finger	PF01388:1/5:ARID/BRIGHT DNA binding domain	PF02373:1/5:JmjC domain; hydroxylase	nan&PF00628:1/5:PHD-finger&PF17921:1/5:Integrase zinc binding domain	N
OG0001329	2	2	1	GO:0003824:5/5:catalytic activity				IPR022644:5/5:Domain Orn/DAP/Arg decarboxylase 2; N-terminal	IPR022643:3/5:Domain Orn/DAP/Arg decarboxylase 2; C-terminal			PF02784:5/5:Pyridoxal-dependent decarboxylase; pyridoxal binding domain	PF00278:3/5:Pyridoxal-dependent decarboxylase; C-terminal sheet domain			N
OG0001330	1	3	1	GO:0008270:5/5:zinc ion binding				IPR004181:5/5:Domain Zinc finger; MIZ-type	IPR023321:1/5:Domain PINIT domain			PF02891:5/5:MIZ/SP-RING zinc finger	PF14324:1/5:PINIT domain			N
OG0001331	1	1	3					IPR001163:1/5:Domain LSM domain; eukaryotic/archaea-type				PF01423:1/5:LSM domain				N
OG0001332	5	0	0													N
OG0001333	4	1	0	GO:0006508:5/5:proteolysis	GO:0004222:5/5:metalloendopeptidase activity	GO:0005179:1/5:hormone activity	nan&GO:0005576:1/5:extracellular region &GO:0009416:1/5:response to light stimulus	IPR001915:5/5:Domain Peptidase M48	IPR009396:1/5:Family Pigment-dispersing hormone			PF01435:5/5:Peptidase family M48	PF06324:1/5:Pigment-dispersing hormone (PDH)			N
OG0001334	5	0	0													N
OG0001335	2	1	2	GO:0051537:5/5:2 iron; 2 sulfur cluster binding	GO:0008121:5/5:ubiquinol-cytochrome-c reductase activity	GO:0006355:1/5:regulation of transcription; DNA-templated	nan&GO:0003690:1/5:double-stranded DNA binding	IPR004192:5/5:Domain Cytochrome b-c1 complex subunit Rieske; transmembrane domain	IPR017941:5/5:Domain Rieske [2Fe-2S] iron-sulphur domain	IPR015248:3/5:Domain Ubiquinol-cytochrome c reductase 8kDa; N-terminal	nan&IPR003690:1/5:Family Transcription termination factor; mitochondrial/chloroplastic	PF00355:5/5:Rieske [2Fe-2S] domain	PF02921:5/5:Ubiquinol cytochrome reductase transmembrane region	PF09165:3/5:Ubiquinol-cytochrome c reductase 8 kDa; N-terminal	nan&PF02536:1/5:mTERF	N
OG0001336	2	2	1					IPR019787:3/5:Domain Zinc finger; PHD-finger	IPR025750:3/5:Domain Requiem/DPF N-terminal domain			PF00628:3/5:PHD-finger	PF14051:3/5:N-terminal domain of DPF2/REQ.			N
OG0001337	3	1	1					IPR039505:4/5:Domain Dynein regulatory complex protein 1/2; N-terminal	IPR029440:4/5:Domain Dynein regulatory complex protein 1; C-terminal			PF14772:4/5:Sperm tail	PF14775:4/5:Sperm tail C-terminal domain			N
OG0001338	2	2	1	GO:0006468:4/5:protein phosphorylation	GO:0005524:4/5:ATP binding	GO:0004672:4/5:protein kinase activity		IPR000719:4/5:Domain Protein kinase domain				PF00069:4/5:Protein kinase domain				N
OG0001339	1	3	1					IPR019528:3/5:Domain Pericentrin/AKAP-450 centrosomal targeting domain				PF10495:3/5:Pericentrin-AKAP-450 domain of centrosomal targeting protein				N
OG0001340	2	2	1	GO:0005509:5/5:calcium ion binding				IPR002048:5/5:Domain EF-hand domain				PF13499:5/5:EF-hand domain pair	PF13202:5/5:EF hand	PF13833:1/5:EF-hand domain pair		N
OG0001341	1	2	2	GO:0016021:5/5:integral component of membrane	GO:0022857:5/5:transmembrane transporter activity	GO:0055085:5/5:transmembrane transport		IPR005828:5/5:Family Major facilitator; sugar transporter-like				PF00083:5/5:Sugar (and other) transporter				N
OG0001343	1	1	3	GO:0004930:5/5:G protein-coupled receptor activity	GO:0007186:5/5:G protein-coupled receptor signaling pathway	GO:0016021:5/5:integral component of membrane		IPR000276:5/5:Family G protein-coupled receptor; rhodopsin-like				PF00001:5/5:7 transmembrane receptor (rhodopsin family)				N
OG0001344	3	2	0									PF13930:5/5:DNA/RNA non-specific endonuclease				N
OG0001345	2	2	1	GO:0005515:3/5:protein binding				IPR000225:3/5:Repeat Armadillo				PF00514:3/5:Armadillo/beta-catenin-like repeat				N
OG0001347	2	2	1													N
OG0001348	2	1	2					IPR003172:5/5:Domain MD-2-related lipid-recognition domain				PF02221:5/5:ML domain				N
OG0001350	2	2	1	GO:0008168:4/5:methyltransferase activity				IPR013216:4/5:Domain Methyltransferase type 11				PF08241:4/5:Methyltransferase domain				N
OG0001353	1	2	2					IPR008383:5/5:Family Apoptosis inhibitory 5				PF05918:5/5:Apoptosis inhibitory protein 5 (API5)				N
OG0001354	1	2	2					IPR001156:4/5:Domain Transferrin-like domain				PF00405:4/5:Transferrin				N
OG0001355	3	1	1	GO:0006629:5/5:lipid metabolic process				IPR005804:5/5:Domain Fatty acid desaturase domain				PF00487:5/5:Fatty acid desaturase				N
OG0001356	3	1	1					IPR031941:5/5:Domain Domain of unknown function DUF4773				PF15998:5/5:Domain of unknown function (DUF4773)				N
OG0001357	3	1	1	GO:0003735:5/5:structural constituent of ribosome	GO:0005840:5/5:ribosome	GO:0006412:5/5:translation		IPR021137:5/5:Family Ribosomal protein L35				PF01632:5/5:Ribosomal protein L35				N
OG0001358	1	3	1	GO:0005515:2/5:protein binding				IPR020683:5/5:Domain Ankyrin repeat-containing domain	IPR002110:1/5:Repeat Ankyrin repeat	IPR001660:1/5:Domain Sterile alpha motif domain		PF12796:5/5:Ankyrin repeats (3 copies)	PF13637:1/5:Ankyrin repeats (many copies)	PF00536:1/5:SAM domain (Sterile alpha motif)	nan&PF13857:1/5:Ankyrin repeats (many copies)&PF13606:1/5:Ankyrin repeat	N
OG0001359	3	1	1													N
OG0001360	3	1	1					IPR007863:4/5:Domain Peptidase M16; C-terminal	IPR011765:4/5:Domain Peptidase M16; N-terminal			PF00675:4/5:Insulinase (Peptidase family M16)	PF05193:4/5:Peptidase M16 inactive domain			N
OG0001361	1	3	1	GO:0005319:5/5:lipid transporter activity	GO:0006869:5/5:lipid transport			IPR001747:5/5:Domain Lipid transport protein; N-terminal	IPR015255:3/5:Domain Vitellinogen; open beta-sheet	IPR009454:3/5:Domain Lipid transport; open beta-sheet		PF01347:5/5:Lipoprotein amino terminal region	PF09172:3/5:Domain of unknown function (DUF1943)	PF06448:3/5:Domain of Unknown Function (DUF1081)		N
OG0001362	1	2	2	GO:0050660:5/5:flavin adenine dinucleotide binding	GO:0016614:5/5:oxidoreductase activity; acting on CH-OH group of donors			IPR000172:5/5:Domain Glucose-methanol-choline oxidoreductase; N-terminal	IPR007867:5/5:Domain Glucose-methanol-choline oxidoreductase; C-terminal			PF00732:5/5:GMC oxidoreductase	PF05199:5/5:GMC oxidoreductase			N
OG0001363	1	2	2	GO:0008270:5/5:zinc ion binding	GO:0046872:2/5:metal ion binding	GO:0005515:1/5:protein binding		IPR000315:5/5:Domain B-box-type zinc finger	IPR018957:2/5:Domain Zinc finger; C3HC4 RING-type	IPR001487:1/5:Domain Bromodomain		PF00643:5/5:B-box zinc finger	PF00097:2/5:Zinc finger; C3HC4 type (RING finger)	PF00439:1/5:Bromodomain		N
OG0001364	2	1	2	GO:0003796:5/5:lysozyme activity				IPR008597:5/5:Family Invertebrate-type lysozyme				PF05497:5/5:Destabilase				N
OG0001365	5	0	0	GO:0008270:1/5:zinc ion binding	GO:0003676:1/5:nucleic acid binding			IPR001878:1/5:Domain Zinc finger; CCHC-type				PF00098:1/5:Zinc knuckle				N
OG0001366	3	1	1													N
OG0001367	1	2	2	GO:0005515:3/5:protein binding				IPR001680:3/5:Repeat WD40 repeat	IPR006149:2/5:Domain EB domain			PF00400:3/5:WD domain; G-beta repeat	PF01683:2/5:EB module			N
OG0001370	1	2	2	GO:0003735:3/5:structural constituent of ribosome	GO:0003352:3/5:regulation of cilium movement	GO:0005840:3/5:ribosome	nan&GO:0005515:3/5:protein binding &GO:0006412:3/5:translation	IPR000626:3/5:Domain Ubiquitin-like domain	IPR021298:3/5:Family Cilia- and flagella-associated protein 298	IPR002906:3/5:Domain Ribosomal protein S27a		PF00240:3/5:Ubiquitin family	PF11069:3/5:Cilia- and flagella-associated protein 298	PF01599:3/5:Ribosomal protein S27a		N
OG0001371	1	2	2	GO:0046873:3/5:metal ion transmembrane transporter activity	GO:0016020:3/5:membrane	GO:0030001:3/5:metal ion transport	nan&GO:0055085:3/5:transmembrane transport	IPR003689:3/5:Family Zinc/iron permease	IPR029299:3/5:Domain ALMS motif			PF02535:3/5:ZIP Zinc transporter	PF15309:3/5:ALMS motif			N
OG0001372	1	2	2					IPR001251:4/5:Domain CRAL-TRIO lipid binding domain				PF00650:4/5:CRAL/TRIO domain				N
OG0001373	5	0	0													N
OG0001374	1	2	2	GO:1902600:5/5:proton transmembrane transport	GO:0015078:5/5:proton transmembrane transporter activity	GO:0033177:5/5:proton-transporting two-sector ATPase complex; proton-transporting domain		IPR002379:5/5:Domain V-ATPase proteolipid subunit C-like domain				PF00137:5/5:ATP synthase subunit C				N
OG0001375	2	2	1	GO:0090482:5/5:vitamin transmembrane transporter activity	GO:0016021:5/5:integral component of membrane	GO:0051180:5/5:vitamin transport		IPR002666:5/5:Family Reduced folate carrier				PF01770:5/5:Reduced folate carrier				N
OG0001376	3	1	1					IPR017920:5/5:Domain COMM domain				PF07258:5/5:COMM domain				N
OG0001377	2	2	1	GO:0003677:3/5:DNA binding				IPR001781:3/5:Domain Zinc finger; LIM-type	IPR001356:3/5:Domain Homeobox domain			PF00412:3/5:LIM domain	PF00046:3/5:Homeodomain			N
OG0001378	5	0	0					IPR001304:5/5:Domain C-type lectin-like				PF00059:5/5:Lectin C-type domain				N
OG0001379	2	1	2													N
OG0001380	4	0	1													N
OG0001381	1	1	3					IPR002939:5/5:Domain Chaperone DnaJ; C-terminal	IPR001623:5/5:Domain DnaJ domain			PF01556:5/5:DnaJ C terminal domain	PF00226:5/5:DnaJ domain			N
OG0001382	2	1	2					IPR007308:4/5:Domain Rtr1/RPAP2 domain				PF04181:4/5:Rtr1/RPAP2 family				N
OG0001383	1	2	2	GO:0006355:2/5:regulation of transcription; DNA-templated				IPR001132:2/5:Domain SMAD domain; Dwarfin-type				PF03166:2/5:MH2 domain				N
OG0001384	2	1	2	GO:0006468:5/5:protein phosphorylation	GO:0005925:4/5:focal adhesion	GO:0004713:4/5:protein tyrosine kinase activity	nan&GO:0007172:4/5:signal complex assembly &GO:0004672:4/5:protein kinase activity	IPR001245:4/5:Domain Serine-threonine/tyrosine-protein kinase; catalytic domain	IPR005189:4/5:Domain Focal adhesion kinase; targeting (FAT) domain	IPR041390:2/5:Domain Focal adhesion kinase; N-terminal	nan&IPR019748:1/5:Domain FERM central domain	PF07714:4/5:Protein tyrosine and serine/threonine kinase	PF03623:4/5:Focal adhesion targeting region	PF18038:2/5:FERM N-terminal domain	nan&PF00373:1/5:FERM central domain	N
OG0001385	2	2	1	GO:0016021:5/5:integral component of membrane				IPR000175:5/5:Family Sodium:neurotransmitter symporter				PF00209:5/5:Sodium:neurotransmitter symporter family				N
OG0001386	2	1	2													N
OG0001387	2	0	3													N
OG0001388	5	0	0	GO:0005634:1/5:nucleus	GO:0008270:1/5:zinc ion binding			IPR006612:2/5:Domain THAP-type zinc finger	IPR012934:1/5:Domain Zinc finger; AD-type			PF05485:2/5:THAP domain	PF07776:1/5:Zinc-finger associated domain (zf-AD)			N
OG0001389	2	2	1	GO:0005515:3/5:protein binding				IPR001440:2/5:Repeat Tetratricopeptide repeat 1	IPR019734:2/5:Repeat Tetratricopeptide repeat			PF13181:2/5:Tetratricopeptide repeat	PF13432:2/5:Tetratricopeptide repeat	PF00515:2/5:Tetratricopeptide repeat	nan&PF13414:1/5:TPR repeat&PF14559:1/5:Tetratricopeptide repeat	N
OG0001390	1	2	2					IPR001781:3/5:Domain Zinc finger; LIM-type				PF00412:3/5:LIM domain				N
OG0001391	1	2	2					IPR000717:5/5:Domain Proteasome component (PCI) domain				PF01399:5/5:PCI domain				N
OG0001392	1	2	2					IPR000608:5/5:Domain Ubiquitin-conjugating enzyme E2				PF00179:5/5:Ubiquitin-conjugating enzyme				N
OG0001393	2	2	1	GO:0003824:5/5:catalytic activity	GO:0050660:5/5:flavin adenine dinucleotide binding	GO:0016491:5/5:oxidoreductase activity		IPR004113:5/5:Domain FAD-linked oxidase; C-terminal	IPR006094:5/5:Domain FAD linked oxidase; N-terminal			PF01565:5/5:FAD binding domain	PF02913:5/5:FAD linked oxidases; C-terminal domain			N
OG0001394	1	2	2	GO:0016020:3/5:membrane	GO:0032981:3/5:mitochondrial respiratory chain complex I assembly			IPR013087:3/5:Domain Zinc finger C2H2-type	IPR007763:3/5:Family NADH dehydrogenase [ubiquinone] 1 alpha subcomplex subunit 12			PF00096:3/5:Zinc finger; C2H2 type	PF13912:3/5:C2H2-type zinc finger	PF05071:3/5:NADH ubiquinone oxidoreductase subunit NDUFA12	nan&PF13894:1/5:C2H2-type zinc finger&PF12874:1/5:Zinc-finger of C2H2 type	N
OG0001395	4	0	1									PF13975:2/5:gag-polyprotein putative aspartyl protease				N
OG0001396	1	2	2	GO:0046983:5/5:protein dimerization activity	GO:0006351:5/5:transcription; DNA-templated			IPR009025:5/5:Domain DNA-directed RNA polymerase; RBP11-like dimerisation domain				PF13656:5/5:RNA polymerase Rpb3/Rpb11 dimerisation domain				N
OG0001397	2	1	2	GO:0016627:5/5:oxidoreductase activity; acting on the CH-CH group of donors	GO:0050660:5/5:flavin adenine dinucleotide binding			IPR009075:5/5:Domain Acyl-CoA dehydrogenase/oxidase C-terminal	IPR006091:5/5:Domain Acyl-CoA oxidase/dehydrogenase; central domain	IPR013786:5/5:Domain Acyl-CoA dehydrogenase/oxidase; N-terminal		PF02771:5/5:Acyl-CoA dehydrogenase; N-terminal domain	PF00441:5/5:Acyl-CoA dehydrogenase; C-terminal domain	PF02770:5/5:Acyl-CoA dehydrogenase; middle domain		N
OG0001398	2	2	1	GO:0016020:5/5:membrane	GO:0005272:5/5:sodium channel activity	GO:0006814:5/5:sodium ion transport		IPR001873:5/5:Family Epithelial sodium channel				PF00858:5/5:Amiloride-sensitive sodium channel				N
OG0001399	1	0	4					IPR029260:1/5:Domain Dual specificity/tyrosine protein phosphatase; N-terminal				PF14671:1/5:Dual specificity protein phosphatase; N-terminal half	PF00782:1/5:Dual specificity phosphatase; catalytic domain			N
OG0001400	2	1	2	GO:0006508:5/5:proteolysis	GO:0008236:3/5:serine-type peptidase activity			IPR002469:3/5:Domain Dipeptidylpeptidase IV; N-terminal domain	IPR001375:3/5:Domain Peptidase S9; prolyl oligopeptidase; catalytic domain			PF00930:3/5:Dipeptidyl peptidase IV (DPP IV) N-terminal region	PF00326:3/5:Prolyl oligopeptidase family			N
OG0001401	2	2	1													N
OG0001403	2	1	2	GO:0003700:5/5:DNA-binding transcription factor activity	GO:0006355:5/5:regulation of transcription; DNA-templated	GO:0008270:5/5:zinc ion binding	nan&GO:0043565:5/5:sequence-specific DNA binding	IPR001628:5/5:Domain Zinc finger; nuclear hormone receptor-type				PF00105:5/5:Zinc finger; C4 type (two domains)				N
OG0001404	2	1	2					IPR014720:5/5:Domain Double-stranded RNA-binding domain				PF00035:5/5:Double-stranded RNA binding motif				N
OG0001405	1	2	2	GO:0004674:3/5:protein serine/threonine kinase activity	GO:0006468:3/5:protein phosphorylation	GO:0005524:3/5:ATP binding	nan&GO:0004672:3/5:protein kinase activity &GO:0007165:2/5:signal transduction	IPR017892:3/5:Domain Protein kinase; C-terminal	IPR011072:2/5:Domain HR1 rho-binding domain	IPR000719:3/5:Domain Protein kinase domain		PF00433:3/5:Protein kinase C terminal domain	PF00069:3/5:Protein kinase domain	PF02185:2/5:Hr1 repeat		N
OG0001406	2	0	3													N
OG0001407	2	1	2	GO:0016702:5/5:oxidoreductase activity; acting on single donors with incorporation of molecular oxygen; incorporation of two atoms of oxygen				IPR004294:5/5:Family Carotenoid oxygenase				PF03055:5/5:Retinal pigment epithelial membrane protein				N
OG0001408	3	0	2	GO:0005576:1/5:extracellular region	GO:0008061:1/5:chitin binding			IPR002557:1/5:Domain Chitin binding domain				PF01607:1/5:Chitin binding Peritrophin-A domain				N
OG0001409	1	2	2	GO:0004930:1/5:G protein-coupled receptor activity	GO:0007186:1/5:G protein-coupled receptor signaling pathway	GO:0016021:1/5:integral component of membrane		IPR000276:1/5:Family G protein-coupled receptor; rhodopsin-like				PF00001:1/5:7 transmembrane receptor (rhodopsin family)				N
OG0001410	1	2	2					IPR024810:5/5:Domain Mab-21 domain				PF03281:5/5:Mab-21 protein				N
OG0001411	2	1	2	GO:0003924:5/5:GTPase activity	GO:0005525:5/5:GTP binding			IPR001806:5/5:Family Small GTPase				PF00071:5/5:Ras family				N
OG0001412	1	0	4													N
OG0001413	1	2	2					IPR007194:5/5:Family Transport protein particle (TRAPP) component				PF04051:5/5:Transport protein particle (TRAPP) component				N
OG0001414	2	2	1	GO:0005515:3/5:protein binding				IPR001715:3/5:Domain Calponin homology domain	IPR022189:2/5:Domain Smoothelin			PF00307:3/5:Calponin homology (CH) domain	PF12510:2/5:Smoothelin cytoskeleton protein			N
OG0001415	1	2	2					IPR013162:3/5:Domain CD80-like; immunoglobulin C2-set				PF13927:3/5:Immunoglobulin domain	PF08205:3/5:CD80-like C2-set immunoglobulin domain			N
OG0001416	2	1	2					IPR013087:3/5:Domain Zinc finger C2H2-type				PF00096:3/5:Zinc finger; C2H2 type				N
OG0001417	1	1	3					IPR004119:5/5:Family Ecdysteroid kinase-like				PF02958:5/5:Ecdysteroid kinase-like family				N
OG0001418	2	1	2													N
OG0001419	1	3	1	GO:0004930:1/5:G protein-coupled receptor activity	GO:0007186:1/5:G protein-coupled receptor signaling pathway	GO:0016021:1/5:integral component of membrane		IPR000832:1/5:Family GPCR; family 2; secretin-like				PF00002:1/5:7 transmembrane receptor (Secretin family)				N
OG0001420	1	3	1	GO:0022857:5/5:transmembrane transporter activity	GO:0055085:5/5:transmembrane transport			IPR011701:5/5:Family Major facilitator superfamily				PF07690:5/5:Major Facilitator Superfamily				N
OG0001421	2	1	2	GO:0003723:3/5:RNA binding				IPR002004:3/5:Domain Polyadenylate-binding protein/Hyperplastic disc protein	IPR021867:3/5:Family S-adenosylmethionine-dependent methyltransferase Bmt2-like			PF00658:3/5:Poly-adenylate binding protein; unique domain	PF11968:3/5:25S rRNA (adenine(2142)-N(1))-methyltransferase; Bmt2			N
OG0001422	2	2	1	GO:0005634:5/5:nucleus	GO:0000245:5/5:spliceosomal complex assembly			IPR009422:5/5:Family Gemin6				PF06372:5/5:Gemin6 protein				N
OG0001423	1	3	1	GO:0005216:3/5:ion channel activity	GO:0016020:3/5:membrane	GO:0006811:3/5:ion transport	nan&GO:0005515:3/5:protein binding &GO:0055085:3/5:transmembrane transport	IPR020683:5/5:Domain Ankyrin repeat-containing domain	IPR005821:3/5:Domain Ion transport domain	IPR002110:3/5:Repeat Ankyrin repeat		PF12796:5/5:Ankyrin repeats (3 copies)	PF00023:3/5:Ankyrin repeat	PF00520:3/5:Ion transport protein	nan&PF13637:1/5:Ankyrin repeats (many copies)&PF13857:1/5:Ankyrin repeats (many copies)	N
OG0001424	2	2	1	GO:0005515:4/5:protein binding	GO:0004674:3/5:protein serine/threonine kinase activity			IPR000403:5/5:Domain Phosphatidylinositol 3-/4-kinase; catalytic domain	IPR003152:4/5:Domain FATC domain	IPR012993:3/5:Domain UME domain	nan&IPR003151:1/5:Domain PIK-related kinase; FAT	PF00454:5/5:Phosphatidylinositol 3- and 4-kinase	PF02260:4/5:FATC domain	PF08064:3/5:UME (NUC010) domain	nan&PF02259:1/5:FAT domain	N
OG0001425	1	2	2	GO:0016787:5/5:hydrolase activity				IPR000086:5/5:Domain NUDIX hydrolase domain				PF00293:5/5:NUDIX domain				N
OG0001426	1	1	3	GO:0016491:5/5:oxidoreductase activity				IPR002347:5/5:Family Short-chain dehydrogenase/reductase SDR				PF00106:5/5:short chain dehydrogenase				N
OG0001427	3	1	1	GO:0001682:3/5:tRNA 5'-leader removal	GO:0003723:3/5:RNA binding	GO:0006396:3/5:RNA processing	nan&GO:0030677:3/5:ribonuclease P complex	IPR002730:3/5:Family Ribonuclease P protein subunit Rpp29/RNP1				PF01868:3/5:Ribonuclease P/MRP; subunit p29				N
OG0001428	1	1	3	GO:0008430:5/5:selenium binding				IPR008826:5/5:Family Selenium-binding protein				PF05694:5/5:56kDa selenium binding protein (SBP56)				N
OG0001429	1	3	1					IPR019397:5/5:Family Uncharacterised protein family TMEM39				PF10271:5/5:Putative transmembrane protein				N
OG0001430	2	2	1	GO:0045454:5/5:cell redox homeostasis	GO:0016491:5/5:oxidoreductase activity	GO:0097573:1/5:glutathione oxidoreductase activity		IPR023753:5/5:Domain FAD/NAD(P)-binding domain	IPR004099:5/5:Domain Pyridine nucleotide-disulphide oxidoreductase; dimerisation domain	IPR002109:1/5:Domain Glutaredoxin		PF07992:5/5:Pyridine nucleotide-disulphide oxidoreductase	PF02852:5/5:Pyridine nucleotide-disulphide oxidoreductase; dimerisation domain	PF00462:1/5:Glutaredoxin		N
OG0001431	1	2	2	GO:0051056:3/5:regulation of small GTPase mediated signal transduction	GO:0005096:3/5:GTPase activator activity	GO:0005515:3/5:protein binding		IPR000331:3/5:Domain Rap/Ran-GAP domain	IPR000210:3/5:Domain BTB/POZ domain			PF02145:3/5:Rap/ran-GAP	PF00651:3/5:BTB/POZ domain			N
OG0001432	2	2	1					IPR013520:2/5:Domain Exonuclease; RNase T/DNA polymerase III				PF00929:2/5:Exonuclease				N
OG0001433	1	3	1	GO:0008483:4/5:transaminase activity	GO:0030170:4/5:pyridoxal phosphate binding			IPR005814:4/5:Family Aminotransferase class-III				PF00202:4/5:Aminotransferase class-III				N
OG0001434	2	1	2	GO:0009058:5/5:biosynthetic process	GO:0030170:5/5:pyridoxal phosphate binding			IPR004839:5/5:Domain Aminotransferase; class I/classII				PF00155:5/5:Aminotransferase class I and II				N
OG0001435	2	2	1	GO:0016021:2/5:integral component of membrane				IPR018499:2/5:Family Tetraspanin/Peripherin	IPR007588:1/5:Domain Zinc finger; FLYWCH-type			PF00335:2/5:Tetraspanin family	PF04500:1/5:FLYWCH zinc finger domain			N
OG0001436	1	2	2	GO:0003924:5/5:GTPase activity	GO:0005525:5/5:GTP binding			IPR015894:5/5:Domain Guanylate-binding protein; N-terminal				PF02263:5/5:Guanylate-binding protein; N-terminal domain				N
OG0001437	1	3	1	GO:0016020:4/5:membrane	GO:0055085:4/5:transmembrane transport	GO:0015267:4/5:channel activity		IPR000425:4/5:Family Major intrinsic protein				PF00230:4/5:Major intrinsic protein				N
OG0001438	1	1	3	GO:0005525:3/5:GTP binding				IPR006073:3/5:Domain GTP binding domain	IPR006169:3/5:Domain GTP1/OBG domain	IPR013057:3/5:Domain Amino acid transporter; transmembrane domain		PF01490:3/5:Transmembrane amino acid transporter protein	PF01926:3/5:50S ribosome-binding GTPase	PF01018:3/5:GTP1/OBG		N
OG0001439	1	1	3					IPR000618:4/5:Family Insect cuticle protein				PF00379:4/5:Insect cuticle protein				N
OG0001440	2	2	1	GO:0005509:2/5:calcium ion binding				IPR043597:4/5:Domain Trichohyalin-plectin-homology domain	IPR002048:2/5:Domain EF-hand domain	IPR018908:1/5:Family Putative transmembrane family 234		PF13868:4/5:Trichohyalin-plectin-homology domain	PF13499:2/5:EF-hand domain pair	PF10639:1/5:Putative transmembrane family 234		N
OG0001441	1	1	3													N
OG0001442	1	2	2					IPR041647:5/5:Domain Inward rectifier potassium channel; C-terminal	IPR040445:4/5:Domain Potassium channel; inwardly rectifying; transmembrane domain			PF17655:5/5:Inward rectifier potassium channel C-terminal domain	PF01007:4/5:Inward rectifier potassium channel transmembrane domain			N
OG0001443	1	2	2	GO:0016491:3/5:oxidoreductase activity				IPR002347:3/5:Family Short-chain dehydrogenase/reductase SDR				PF00106:3/5:short chain dehydrogenase				N
OG0001444	3	1	1	GO:0005515:1/5:protein binding				IPR041389:5/5:Repeat Importin repeat 6	IPR041653:3/5:Repeat Importin repeat 4	IPR040928:2/5:Repeat Importin repeat	nan&IPR000357:1/5:Repeat HEAT repeat	PF18829:5/5:Importin repeat 6	PF18808:3/5:Importin repeat	PF18816:2/5:Importin repeat	nan&PF13646:2/5:HEAT repeats&PF13513:1/5:HEAT-like repeat&PF02985:1/5:HEAT repeat	N
OG0001445	3	1	1	GO:0003676:3/5:nucleic acid binding				IPR000504:3/5:Domain RNA recognition motif domain	IPR041085:1/5:Domain tRNA selenocysteine 1-associated protein 1; C-terminal			PF00076:3/5:RNA recognition motif. (a.k.a. RRM; RBD; or RNP domain)	PF17654:1/5:Selenocysteine tRNA 1 associated proteins			N
OG0001446	1	1	3					IPR000560:5/5:Family Histidine phosphatase superfamily; clade-2	IPR025451:1/5:Domain Domain of unknown function DUF4211			PF00328:5/5:Histidine phosphatase superfamily (branch 2)	PF13926:1/5:Domain of unknown function (DUF4211)			N
OG0001447	2	2	1	GO:1902600:2/5:proton transmembrane transport	GO:0033180:2/5:proton-transporting V-type ATPase; V1 domain			IPR008388:2/5:Family ATPase; V1 complex; subunit S1				PF05827:2/5:Vacuolar ATP synthase subunit S1 (ATP6S1)				N
OG0001448	1	3	1	GO:0005515:3/5:protein binding				IPR001487:3/5:Domain Bromodomain	IPR000313:1/5:Domain PWWP domain	IPR002893:1/5:Domain Zinc finger; MYND-type		PF00439:3/5:Bromodomain	PF00855:1/5:PWWP domain	PF01753:1/5:MYND finger		N
OG0001449	1	2	2	GO:0006777:1/5:Mo-molybdopterin cofactor biosynthetic process				IPR019149:5/5:Family Alpha/beta hydrolase domain-containing protein 18	IPR003448:1/5:Family Molybdopterin biosynthesis MoaE			PF09752:5/5:Alpha/beta hydrolase domain containing 18	PF02391:1/5:MoaE protein			N
OG0001450	1	2	2	GO:0003676:4/5:nucleic acid binding	GO:0004523:4/5:RNA-DNA hybrid ribonuclease activity			IPR011320:4/5:Domain Ribonuclease H1; N-terminal	IPR002156:4/5:Domain Ribonuclease H domain			PF01693:4/5:Caulimovirus viroplasmin	PF00075:4/5:RNase H			N
OG0001452	1	3	1					IPR029370:5/5:Family TMEM117 protein				PF15113:5/5:TMEM117 protein family				N
OG0001453	1	1	3					IPR016017:3/5:Domain GDNF/GAS1				PF02351:3/5:GDNF/GAS1 domain				N
OG0001454	2	2	1	GO:0070615:3/5:nucleosome-dependent ATPase activity	GO:0005524:3/5:ATP binding	GO:0005515:2/5:protein binding		IPR023780:3/5:Domain Chromo domain	IPR000330:3/5:Domain SNF2; N-terminal	IPR001650:3/5:Domain Helicase; C-terminal	nan&IPR006576:2/5:Domain BRK domain	PF00385:3/5:Chromo (CHRromatin Organisation MOdifier) domain	PF00271:3/5:Helicase conserved C-terminal domain	PF00176:3/5:SNF2-related domain	nan&PF07533:2/5:BRK domain	N
OG0001455	1	1	3	GO:0005509:3/5:calcium ion binding				IPR002048:3/5:Domain EF-hand domain				PF13499:3/5:EF-hand domain pair	PF13202:1/5:EF hand			N
OG0001456	1	1	3	GO:0015074:1/5:DNA integration				IPR041588:1/5:Domain Integrase zinc-binding domain	IPR001584:1/5:Domain Integrase; catalytic core			PF00665:1/5:Integrase core domain	PF17921:1/5:Integrase zinc binding domain			N
OG0001457	1	2	2	GO:0005515:2/5:protein binding				IPR017868:4/5:Repeat Filamin/ABP280 repeat-like	IPR001715:2/5:Domain Calponin homology domain			PF00630:4/5:Filamin/ABP280 repeat	PF00307:2/5:Calponin homology (CH) domain			N
OG0001458	1	2	2	GO:0005515:5/5:protein binding				IPR001680:5/5:Repeat WD40 repeat	IPR024977:5/5:Domain Anaphase-promoting complex subunit 4; WD40 domain			PF00400:5/5:WD domain; G-beta repeat	PF12894:5/5:Anaphase-promoting complex subunit 4 WD40 domain			N
OG0001459	1	1	3	GO:0005576:1/5:extracellular region	GO:0008061:1/5:chitin binding			IPR002557:1/5:Domain Chitin binding domain				PF01607:1/5:Chitin binding Peritrophin-A domain				N
OG0001460	1	2	2					IPR019347:5/5:Family Axonemal dynein light chain				PF10211:5/5:Axonemal dynein light chain				N
OG0001461	1	4	0					IPR003034:4/5:Domain SAP domain				PF02037:4/5:SAP domain				N
OG0001463	1	3	1	GO:0030682:3/5:mitigation of host defenses by symbiont				IPR005657:3/5:Family Triabin/Procalin				PF03973:3/5:Triabin				N
OG0001464	2	2	1	GO:0004609:4/5:phosphatidylserine decarboxylase activity	GO:0008654:4/5:phospholipid biosynthetic process			IPR003817:4/5:Family Phosphatidylserine decarboxylase-related				PF02666:4/5:Phosphatidylserine decarboxylase				N
OG0001465	1	3	1					IPR006631:1/5:Family Protein of unknown function DM4/12				PF07841:1/5:DM4/DM12 family				N
OG0001466	2	3	0					IPR004119:4/5:Family Ecdysteroid kinase-like				PF02958:4/5:Ecdysteroid kinase-like family				N
OG0001467	3	1	1	GO:0015116:5/5:sulfate transmembrane transporter activity	GO:0016021:5/5:integral component of membrane	GO:0008272:5/5:sulfate transport		IPR011547:5/5:Domain SLC26A/SulP transporter domain				PF00916:5/5:Sulfate permease family				N
OG0001468	2	1	2													N
OG0001469	1	2	2					IPR002999:5/5:Domain Tudor domain				PF00567:5/5:Tudor domain				N
OG0001470	1	3	1	GO:0016020:5/5:membrane				IPR006916:5/5:Family Popeye protein				PF04831:5/5:Popeye protein conserved region				N
OG0001471	1	2	2					IPR019387:4/5:Domain Uncharacterised domain SAYSvFN				PF10260:4/5:Uncharacterized conserved domain (SAYSvFN)				N
OG0001472	1	3	1	GO:0016021:5/5:integral component of membrane	GO:0022857:5/5:transmembrane transporter activity	GO:0055085:5/5:transmembrane transport		IPR005828:5/5:Family Major facilitator; sugar transporter-like	IPR011701:3/5:Family Major facilitator superfamily			PF00083:5/5:Sugar (and other) transporter	PF07690:3/5:Major Facilitator Superfamily			N
OG0001473	3	1	1					IPR005312:5/5:Family Protein of unknown function DUF1759				PF03564:5/5:Protein of unknown function (DUF1759)	PF13650:1/5:Aspartyl protease			N
OG0001474	1	3	1	GO:0008033:5/5:tRNA processing				IPR001279:5/5:Domain Metallo-beta-lactamase	IPR027794:5/5:Domain tRNase Z endonuclease			PF13691:5/5:tRNase Z endonuclease	PF12706:5/5:Beta-lactamase superfamily domain			N
OG0001475	1	2	2													N
OG0001476	1	2	2	GO:0005216:4/5:ion channel activity	GO:0016020:4/5:membrane	GO:0006811:4/5:ion transport	nan&GO:0055085:4/5:transmembrane transport &GO:0051260:2/5:protein homooligomerization	IPR005821:4/5:Domain Ion transport domain	IPR003131:2/5:Domain Potassium channel tetramerisation-type BTB domain	IPR013099:1/5:Domain Potassium channel domain		PF00520:4/5:Ion transport protein	PF02214:2/5:BTB/POZ domain	PF07885:1/5:Ion channel		N
OG0001477	2	1	2	GO:0000062:5/5:fatty-acyl-CoA binding				IPR000582:5/5:Domain Acyl-CoA-binding protein; ACBP				PF00887:5/5:Acyl CoA binding protein				N
OG0001478	1	1	3													N
OG0001479	2	1	2													N
OG0001480	1	3	1	GO:0005861:3/5:troponin complex				IPR001978:3/5:Family Troponin				PF00992:3/5:Troponin				N
OG0001481	1	2	2	GO:0007165:1/5:signal transduction				IPR043973:1/5:Domain CCN; TSP1 domain	IPR013111:1/5:Domain EGF-like domain; extracellular	IPR001791:1/5:Domain Laminin G domain	nan&IPR000884:1/5:Repeat Thrombospondin type-1 (TSP1) repeat	PF07974:1/5:EGF-like domain	PF00090:1/5:Thrombospondin type 1 domain	PF19035:1/5:CCN3 Nov like TSP1 domain	nan&PF02210:1/5:Laminin G domain	N
OG0001482	1	2	2					IPR006629:5/5:Domain LPS-induced tumour necrosis factor alpha factor				PF10601:5/5:LITAF-like zinc ribbon domain				N
OG0001483	1	3	1					IPR018108:5/5:Repeat Mitochondrial substrate/solute carrier				PF00153:5/5:Mitochondrial carrier protein				N
OG0001484	1	2	2	GO:0006284:5/5:base-excision repair	GO:0003905:5/5:alkylbase DNA N-glycosylase activity	GO:0003677:5/5:DNA binding		IPR003180:5/5:Family Methylpurine-DNA glycosylase				PF02245:5/5:Methylpurine-DNA glycosylase (MPG)				N
OG0001486	1	1	3	GO:0008235:5/5:metalloexopeptidase activity				IPR007484:5/5:Domain Peptidase M28				PF04389:5/5:Peptidase family M28				N
OG0001487	1	4	0	GO:0006508:5/5:proteolysis	GO:0004222:5/5:metalloendopeptidase activity			IPR001506:5/5:Domain Peptidase M12A				PF01400:5/5:Astacin (Peptidase family M12A)				N
OG0001488	1	2	2	GO:0016624:5/5:oxidoreductase activity; acting on the aldehyde or oxo group of donors; disulfide as acceptor				IPR001017:5/5:Domain Dehydrogenase; E1 component				PF00676:5/5:Dehydrogenase E1 component				N
OG0001489	1	2	2					IPR013162:5/5:Domain CD80-like; immunoglobulin C2-set				PF08205:5/5:CD80-like C2-set immunoglobulin domain	PF13927:1/5:Immunoglobulin domain			N
OG0001491	1	3	1													N
OG0001492	1	2	2	GO:0046983:1/5:protein dimerization activity				IPR008906:1/5:Domain HAT; C-terminal dimerisation domain				PF05699:1/5:hAT family C-terminal dimerisation region				N
OG0001493	2	1	2	GO:0005515:3/5:protein binding				IPR001660:3/5:Domain Sterile alpha motif domain				PF00536:3/5:SAM domain (Sterile alpha motif)				N
OG0001494	1	0	4													N
OG0001495	2	2	1	GO:0020037:5/5:heme binding	GO:0004096:5/5:catalase activity			IPR010582:5/5:Domain Catalase immune-responsive domain	IPR011614:5/5:Domain Catalase core domain			PF00199:5/5:Catalase	PF06628:5/5:Catalase-related immune-responsive			N
OG0001496	1	2	2	GO:0008270:5/5:zinc ion binding	GO:0003676:5/5:nucleic acid binding			IPR000504:5/5:Domain RNA recognition motif domain	IPR001878:5/5:Domain Zinc finger; CCHC-type	IPR019176:1/5:Family Cytochrome B561-related		PF00076:5/5:RNA recognition motif. (a.k.a. RRM; RBD; or RNP domain)	PF00098:5/5:Zinc knuckle	PF09786:1/5:Cytochrome B561; N terminal		N
OG0001497	1	3	1	GO:0016887:5/5:ATPase	GO:0005524:5/5:ATP binding			IPR003959:5/5:Domain ATPase; AAA-type; core	IPR032501:5/5:Domain Proteasomal ATPase OB C-terminal domain	IPR041569:5/5:Domain AAA ATPase; AAA+ lid domain		PF00004:5/5:ATPase family associated with various cellular activities (AAA)	PF17862:5/5:AAA+ lid domain	PF16450:5/5:Proteasomal ATPase OB C-terminal domain		N
OG0001498	2	1	2	GO:0008270:3/5:zinc ion binding				IPR011016:3/5:Domain Zinc finger; RING-CH-type				PF12906:3/5:RING-variant domain				N
OG0001499	1	3	1	GO:0005515:5/5:protein binding				IPR002350:5/5:Domain Kazal domain				PF07648:5/5:Kazal-type serine protease inhibitor domain	PF00050:4/5:Kazal-type serine protease inhibitor domain			N
OG0001500	1	3	1	GO:0000287:5/5:magnesium ion binding	GO:0016791:5/5:phosphatase activity	GO:0030145:5/5:manganese ion binding	nan&GO:0004721:5/5:phosphoprotein phosphatase activity	IPR012911:5/5:Domain Protein serine/threonine phosphatase 2C; C-terminal	IPR001932:5/5:Domain PPM-type phosphatase domain			PF00481:5/5:Protein phosphatase 2C	PF07830:5/5:Protein serine/threonine phosphatase 2C; C-terminal domain			N
OG0001501	1	3	1					IPR001251:5/5:Domain CRAL-TRIO lipid binding domain				PF00650:5/5:CRAL/TRIO domain				N
OG0001502	1	2	2	GO:0003676:4/5:nucleic acid binding				IPR000504:4/5:Domain RNA recognition motif domain	IPR018061:1/5:Domain Retropepsins	IPR003034:1/5:Domain SAP domain		PF00076:4/5:RNA recognition motif. (a.k.a. RRM; RBD; or RNP domain)	PF00077:1/5:Retroviral aspartyl protease	PF02037:1/5:SAP domain		N
OG0001504	2	2	1	GO:0005515:5/5:protein binding				IPR001611:5/5:Repeat Leucine-rich repeat	IPR008737:1/5:Domain Peptidase aspartic; putative			PF13855:5/5:Leucine rich repeat	PF13516:2/5:Leucine Rich repeat	PF00560:2/5:Leucine Rich Repeat	nan&PF05585:1/5:Putative peptidase (DUF1758)	N
OG0001505	2	2	1	GO:0006464:5/5:cellular protein modification process				IPR004344:5/5:Family Tubulin-tyrosine ligase/Tubulin polyglutamylase				PF03133:5/5:Tubulin-tyrosine ligase family				N
OG0001507	1	3	1	GO:0008270:1/5:zinc ion binding				IPR001781:4/5:Domain Zinc finger; LIM-type	IPR010442:1/5:Domain PET domain	IPR029526:1/5:Domain PiggyBac transposable element-derived protein		PF00412:4/5:LIM domain	PF06297:1/5:PET Domain	PF13843:1/5:Transposase IS4		N
OG0001508	1	1	3					IPR000192:5/5:Domain Aminotransferase class V domain				PF00266:5/5:Aminotransferase class-V				N
OG0001509	1	3	1													N
OG0001510	1	3	1					IPR008160:3/5:Repeat Collagen triple helix repeat	IPR010515:4/5:Domain Collagenase NC10/endostatin			PF01391:3/5:Collagen triple helix repeat (20 copies)	PF06482:4/5:Collagenase NC10 and Endostatin			N
OG0001511	1	3	1	GO:0046872:4/5:metal ion binding	GO:0003676:3/5:nucleic acid binding			IPR000571:4/5:Domain Zinc finger; CCCH-type	IPR000504:3/5:Domain RNA recognition motif domain			PF00642:4/5:Zinc finger C-x8-C-x5-C-x3-H type (and similar)	PF00076:3/5:RNA recognition motif. (a.k.a. RRM; RBD; or RNP domain)			N
OG0001512	2	2	1					IPR007863:3/5:Domain Peptidase M16; C-terminal	IPR032632:4/5:Domain Peptidase M16; middle/third domain	IPR011765:3/5:Domain Peptidase M16; N-terminal		PF16187:4/5:Middle or third domain of peptidase_M16	PF05193:3/5:Peptidase M16 inactive domain	PF00675:3/5:Insulinase (Peptidase family M16)		N
OG0001513	1	1	3	GO:0003824:5/5:catalytic activity	GO:0030170:5/5:pyridoxal phosphate binding	GO:0030151:5/5:molybdenum ion binding		IPR005302:5/5:Domain Molybdenum cofactor sulfurase; C-terminal	IPR005303:5/5:Domain MOSC; N-terminal beta barrel			PF03476:5/5:MOSC N-terminal beta barrel domain	PF03473:5/5:MOSC domain			N
OG0001514	1	2	2	GO:0006355:5/5:regulation of transcription; DNA-templated	GO:0046983:4/5:protein dimerization activity			IPR013767:5/5:Domain PAS fold	IPR011598:4/5:Domain Myc-type; basic helix-loop-helix (bHLH) domain			PF14598:5/5:PAS domain	PF00989:5/5:PAS fold	PF00010:4/5:Helix-loop-helix DNA-binding domain		N
OG0001515	1	2	2					IPR010508:3/5:Domain Domain of unknown function DUF1088	IPR031570:3/5:Domain Domain of unknown function DUF4704			PF06469:3/5:Domain of Unknown Function (DUF1088)	PF15787:3/5:Domain of unknown function (DUF4704)	PF13385:2/5:Concanavalin A-like lectin/glucanases superfamily		N
OG0001516	1	2	2	GO:0006811:5/5:ion transport	GO:0016020:5/5:membrane	GO:0022857:5/5:transmembrane transporter activity	nan&GO:0055085:5/5:transmembrane transport	IPR018491:5/5:Domain SLC12A transporter; C-terminal	IPR004841:5/5:Domain Amino acid permease/ SLC12A domain			PF00324:5/5:Amino acid permease	PF03522:5/5:Solute carrier family 12			N
OG0001517	1	2	2					IPR000073:5/5:Domain Alpha/beta hydrolase fold-1				PF00561:5/5:alpha/beta hydrolase fold				N
OG0001518	1	1	3					IPR041694:5/5:Domain Oxidoreductase; N-terminal domain	IPR013149:5/5:Domain Alcohol dehydrogenase; C-terminal			PF00107:5/5:Zinc-binding dehydrogenase	PF16884:5/5:N-terminal domain of oxidoreductase			N
OG0001519	1	0	4	GO:0016021:5/5:integral component of membrane	GO:0022857:5/5:transmembrane transporter activity	GO:0055085:5/5:transmembrane transport		IPR005828:5/5:Family Major facilitator; sugar transporter-like				PF00083:5/5:Sugar (and other) transporter				N
OG0001520	1	2	2	GO:0016787:5/5:hydrolase activity	GO:0046872:5/5:metal ion binding	GO:0003993:5/5:acid phosphatase activity		IPR004843:5/5:Domain Calcineurin-like phosphoesterase domain; ApaH type	IPR025733:5/5:Domain Iron/zinc purple acid phosphatase-like C-terminal domain	IPR015914:5/5:Domain Purple acid phosphatase; N-terminal		PF14008:5/5:Iron/zinc purple acid phosphatase-like protein C	PF00149:5/5:Calcineurin-like phosphoesterase	PF16656:5/5:Purple acid Phosphatase; N-terminal domain		N
OG0001521	1	1	3					IPR014044:5/5:Domain CAP domain				PF00188:5/5:Cysteine-rich secretory protein family				N
OG0001522	1	3	1	GO:0030131:5/5:clathrin adaptor complex	GO:0006886:5/5:intracellular protein transport	GO:0030117:5/5:membrane coat	nan&GO:0016192:5/5:vesicle-mediated transport	IPR002553:5/5:Domain Clathrin/coatomer adaptor; adaptin-like; N-terminal	IPR008152:5/5:Domain Clathrin adaptor; alpha/beta/gamma-adaptin; appendage; Ig-like subdomain	IPR003164:5/5:Domain Clathrin adaptor; alpha-adaptin; appendage; C-terminal subdomain		PF02296:5/5:Alpha adaptin AP2; C-terminal domain	PF02883:5/5:Adaptin C-terminal domain	PF01602:5/5:Adaptin N terminal region		N
OG0001523	1	3	1	GO:0006468:4/5:protein phosphorylation	GO:0005524:4/5:ATP binding	GO:0004672:4/5:protein kinase activity		IPR000719:4/5:Domain Protein kinase domain				PF00069:4/5:Protein kinase domain				N
OG0001524	1	2	2					IPR018902:5/5:Family Uncharacterised protein FAM166/UPF0605				PF10629:5/5:Protein of unknown function (DUF2475)				N
OG0001526	1	2	2													N
OG0001527	1	2	2	GO:0016021:5/5:integral component of membrane	GO:0022857:5/5:transmembrane transporter activity	GO:0055085:5/5:transmembrane transport		IPR005828:5/5:Family Major facilitator; sugar transporter-like				PF00083:5/5:Sugar (and other) transporter				N
OG0001528	1	2	2													N
OG0001529	1	1	3	GO:0006259:5/5:DNA metabolic process	GO:0004531:5/5:deoxyribonuclease II activity			IPR004947:5/5:Family Deoxyribonuclease II				PF03265:5/5:Deoxyribonuclease II				N
OG0001530	1	0	4					IPR013162:2/5:Domain CD80-like; immunoglobulin C2-set	IPR007110:2/5:Domain Immunoglobulin-like domain			PF08205:2/5:CD80-like C2-set immunoglobulin domain	PF13895:2/5:Immunoglobulin domain			N
OG0001531	1	2	2	GO:0043015:5/5:gamma-tubulin binding				IPR040457:5/5:Domain Gamma tubulin complex component; C-terminal	IPR041470:3/5:Domain Gamma tubulin complex component protein; N-terminal			PF04130:5/5:Gamma tubulin complex component C-terminal	PF17681:3/5:Gamma tubulin complex component N-terminal			N
OG0001532	1	3	1	GO:0016020:5/5:membrane				IPR006916:5/5:Family Popeye protein				PF04831:5/5:Popeye protein conserved region				N
OG0001533	1	0	4	GO:0015074:2/5:DNA integration				IPR013103:3/5:Domain Reverse transcriptase; RNA-dependent DNA polymerase	IPR001584:2/5:Domain Integrase; catalytic core	IPR025724:1/5:Domain GAG-pre-integrase domain		PF07727:3/5:Reverse transcriptase (RNA-dependent DNA polymerase)	PF00665:2/5:Integrase core domain	PF14223:1/5:gag-polypeptide of LTR copia-type	nan&PF13976:1/5:GAG-pre-integrase domain	N
OG0001534	1	2	2	GO:0016020:5/5:membrane	GO:0005272:5/5:sodium channel activity	GO:0006814:5/5:sodium ion transport		IPR001873:5/5:Family Epithelial sodium channel				PF00858:5/5:Amiloride-sensitive sodium channel				N
OG0001536	1	3	1	GO:0016787:5/5:hydrolase activity				IPR000246:5/5:Family Peptidase T2; asparaginase 2				PF01112:5/5:Asparaginase				N
OG0001537	1	2	2					IPR001841:5/5:Domain Zinc finger; RING-type				PF13639:5/5:Ring finger domain				N
OG0001538	1	3	1													N
OG0001539	0	5	0	GO:0006468:5/5:protein phosphorylation	GO:0005524:5/5:ATP binding	GO:0004672:5/5:protein kinase activity		IPR000719:5/5:Domain Protein kinase domain				PF00069:5/5:Protein kinase domain				N
OG0001540	0	5	0	GO:0003824:1/5:catalytic activity				IPR005135:1/5:Domain Endonuclease/exonuclease/phosphatase				PF14529:1/5:Endonuclease-reverse transcriptase				N
OG0001541	0	5	0													N
OG0001542	0	5	0													N
OG0001543	0	5	0					IPR003309:4/5:Domain SCAN domain	IPR000477:2/5:Domain Reverse transcriptase domain			PF02023:4/5:SCAN domain	PF00078:2/5:Reverse transcriptase (RNA-dependent DNA polymerase)			N
OG0001544	0	4	1													N
OG0001545	0	5	0													N
OG0001546	0	5	0													N
OG0001547	0	5	0													N
OG0001548	0	5	0	GO:0016021:5/5:integral component of membrane	GO:0022857:5/5:transmembrane transporter activity	GO:0055085:5/5:transmembrane transport		IPR005828:5/5:Family Major facilitator; sugar transporter-like				PF00083:5/5:Sugar (and other) transporter				N
OG0001549	0	1	4	GO:0004523:3/5:RNA-DNA hybrid ribonuclease activity	GO:0003676:3/5:nucleic acid binding			IPR002156:3/5:Domain Ribonuclease H domain				PF00075:3/5:RNase H				N
OG0001550	0	5	0					IPR031961:4/5:Domain Domain of unknown function DUF4780	IPR025223:1/5:Domain S1-like RNA binding domain			PF16012:4/5:Domain of unknown function (DUF4780)	PF14444:1/5:S1-like			N
OG0001551	0	5	0	GO:0003824:3/5:catalytic activity				IPR005135:3/5:Domain Endonuclease/exonuclease/phosphatase				PF03372:2/5:Endonuclease/Exonuclease/phosphatase family	PF14529:1/5:Endonuclease-reverse transcriptase			N
OG0001553	0	1	4													N
OG0001554	0	5	0													N
OG0001555	0	4	1	GO:0016020:5/5:membrane	GO:0055085:5/5:transmembrane transport	GO:0005515:1/5:protein binding		IPR004156:5/5:Family Organic anion transporter polypeptide	IPR002350:1/5:Domain Kazal domain			PF03137:5/5:Organic Anion Transporter Polypeptide (OATP) family	PF07648:1/5:Kazal-type serine protease inhibitor domain			N
OG0001556	0	5	0	GO:0006508:5/5:proteolysis	GO:0004190:5/5:aspartic-type endopeptidase activity	GO:0005515:1/5:protein binding		IPR019103:5/5:Domain Aspartic peptidase; DDI1-type	IPR000626:1/5:Domain Ubiquitin-like domain			PF09668:5/5:Aspartyl protease	PF00240:1/5:Ubiquitin family			N
OG0001557	0	5	0													N
OG0001558	0	5	0													N
OG0001559	0	1	4	GO:0030261:1/5:chromosome condensation	GO:0003677:1/5:DNA binding			IPR009970:1/5:Family Histone H1-like nucleoprotein HC2	IPR001646:1/5:Repeat Pentapeptide repeat			PF07382:1/5:Histone H1-like nucleoprotein HC2	PF00805:1/5:Pentapeptide repeats (8 copies)			N
OG0001560	0	5	0													N
OG0001561	0	5	0													N
OG0001563	0	5	0													N
OG0001564	0	5	0													N
OG0001565	0	0	5					IPR000477:1/5:Domain Reverse transcriptase domain				PF00078:1/5:Reverse transcriptase (RNA-dependent DNA polymerase)				N
OG0001566	0	0	5					IPR000477:3/5:Domain Reverse transcriptase domain				PF00078:3/5:Reverse transcriptase (RNA-dependent DNA polymerase)				N
OG0001567	0	0	5													N
OG0001568	0	0	5													N
OG0001569	0	0	5	GO:0006508:1/5:proteolysis	GO:0016020:1/5:membrane	GO:0008237:1/5:metallopeptidase activity	nan&GO:0008241:1/5:peptidyl-dipeptidase activity	IPR001548:1/5:Family Peptidase M2; peptidyl-dipeptidase A				PF01401:1/5:Angiotensin-converting enzyme				N
OG0001570	0	0	5					IPR006578:3/5:Domain MADF domain				PF10545:3/5:Alcohol dehydrogenase transcription factor Myb/SANT-like				N
OG0001571	0	0	5													N
OG0001572	0	0	5													N
OG0001573	0	0	5					IPR027856:2/5:Family Protein of unknown function DUF4573				PF15140:2/5:Domain of unknown function (DUF4573)				N
OG0001574	0	0	5	GO:0003824:1/5:catalytic activity				IPR000477:5/5:Domain Reverse transcriptase domain	IPR005135:1/5:Domain Endonuclease/exonuclease/phosphatase			PF00078:5/5:Reverse transcriptase (RNA-dependent DNA polymerase)	PF14529:1/5:Endonuclease-reverse transcriptase			N
OG0001575	0	0	5													N
OG0001576	0	0	5					IPR029526:2/5:Domain PiggyBac transposable element-derived protein	IPR025398:1/5:Domain Domain of unknown function DUF4371			PF13843:2/5:Transposase IS4	PF14291:1/5:Domain of unknown function (DUF4371)			N
OG0001577	0	0	5	GO:0006508:5/5:proteolysis	GO:0008234:5/5:cysteine-type peptidase activity	GO:0004197:4/5:cysteine-type endopeptidase activity	nan&GO:0050790:4/5:regulation of catalytic activity	IPR000668:5/5:Domain Peptidase C1A; papain C-terminal	IPR012599:4/5:Domain Peptidase C1A; propeptide			PF00112:5/5:Papain family cysteine protease	PF08127:4/5:Peptidase family C1 propeptide			N
OG0001578	0	0	5					IPR008737:2/5:Domain Peptidase aspartic; putative	IPR005312:2/5:Family Protein of unknown function DUF1759			PF03564:2/5:Protein of unknown function (DUF1759)	PF05585:2/5:Putative peptidase (DUF1758)			N
OG0001579	0	0	5					IPR000477:4/5:Domain Reverse transcriptase domain				PF00078:4/5:Reverse transcriptase (RNA-dependent DNA polymerase)				N
OG0001580	0	0	5													N
OG0001581	0	0	5					IPR000618:5/5:Family Insect cuticle protein				PF00379:5/5:Insect cuticle protein				N
OG0001582	0	0	5													N
OG0001583	0	0	5													N
OG0001584	0	0	5													N
OG0001585	0	0	5					IPR000618:4/5:Family Insect cuticle protein				PF00379:4/5:Insect cuticle protein				N
OG0001586	0	0	5													N
OG0001587	0	0	5					IPR029526:5/5:Domain PiggyBac transposable element-derived protein				PF13843:5/5:Transposase IS4				N
OG0001588	0	0	5					IPR008042:5/5:Family Retrotransposon; Pao				PF05380:5/5:Pao retrotransposon peptidase				N
OG0001589	0	0	5													N
OG0001590	0	0	5					IPR004119:5/5:Family Ecdysteroid kinase-like				PF02958:5/5:Ecdysteroid kinase-like family				N
OG0001591	0	0	5	GO:0016209:1/5:antioxidant activity	GO:0016491:1/5:oxidoreductase activity			IPR000866:1/5:Domain Alkyl hydroperoxide reductase subunit C/ Thiol specific antioxidant				PF00578:1/5:AhpC/TSA family				N
OG0001592	0	0	5					IPR020683:5/5:Domain Ankyrin repeat-containing domain				PF12796:5/5:Ankyrin repeats (3 copies)	PF13637:3/5:Ankyrin repeats (many copies)			N
OG0001593	0	0	5					IPR000618:5/5:Family Insect cuticle protein				PF00379:5/5:Insect cuticle protein				N
OG0001594	0	0	5	GO:0015074:4/5:DNA integration				IPR001584:4/5:Domain Integrase; catalytic core				PF00665:4/5:Integrase core domain				N
OG0001595	0	0	5													N
OG0001596	0	0	5													N
OG0001597	0	0	5													N
OG0001598	0	0	5													N
OG0001599	0	0	5					IPR019787:3/5:Domain Zinc finger; PHD-finger				PF00628:3/5:PHD-finger				N
OG0001600	2	1	1					IPR007009:4/4:Domain Shq1 protein domain				PF04925:4/4:SHQ1 protein				N
OG0001601	2	1	1	GO:0005789:4/4:endoplasmic reticulum membrane				IPR005595:4/4:Family Translocon-associated protein (TRAP); alpha subunit				PF03896:4/4:Translocon-associated protein (TRAP); alpha subunit				N
OG0001602	2	1	1					IPR000717:4/4:Domain Proteasome component (PCI) domain				PF01399:4/4:PCI domain				N
OG0001603	1	2	1	GO:0006508:4/4:proteolysis	GO:0004222:4/4:metalloendopeptidase activity			IPR001915:4/4:Domain Peptidase M48	IPR032456:4/4:Domain CAAX prenyl protease 1; N-terminal			PF16491:4/4:CAAX prenyl protease N-terminal; five membrane helices	PF01435:4/4:Peptidase family M48			N
OG0001604	3	0	1	GO:0005515:2/4:protein binding				IPR000048:2/4:Binding_site IQ motif; EF-hand binding site				PF00612:2/4:IQ calmodulin-binding motif				N
OG0001605	2	1	1					IPR031309:4/4:Domain Ribosomal protein L5; C-terminal	IPR031310:4/4:Domain Ribosomal protein L5; N-terminal			PF00673:4/4:ribosomal L5P family C-terminus	PF00281:4/4:Ribosomal protein L5			N
OG0001606	2	1	1	GO:0004930:2/4:G protein-coupled receptor activity	GO:0007186:2/4:G protein-coupled receptor signaling pathway	GO:0016021:2/4:integral component of membrane		IPR017978:2/4:Domain GPCR family 3; C-terminal				PF00003:2/4:7 transmembrane sweet-taste receptor of 3 GCPR				N
OG0001607	4	0	0													N
OG0001608	4	0	0													N
OG0001609	1	2	1	GO:0016887:3/4:ATPase	GO:0005524:3/4:ATP binding	GO:0005515:1/4:protein binding		IPR003959:3/4:Domain ATPase; AAA-type; core	IPR041569:3/4:Domain AAA ATPase; AAA+ lid domain	IPR001487:1/4:Domain Bromodomain		PF00004:3/4:ATPase family associated with various cellular activities (AAA)	PF17862:3/4:AAA+ lid domain	PF00439:1/4:Bromodomain		N
OG0001610	2	1	1	GO:0008374:4/4:O-acyltransferase activity	GO:0006629:4/4:lipid metabolic process			IPR003386:4/4:Family Lecithin:cholesterol/phospholipid:diacylglycerol acyltransferase				PF02450:4/4:Lecithin:cholesterol acyltransferase				N
OG0001611	4	0	0													N
OG0001612	1	1	2	GO:0006360:1/4:transcription by RNA polymerase I				IPR013240:1/4:Family DNA-directed RNA polymerase I; subunit RPA34.5				PF08208:1/4:DNA-directed RNA polymerase I subunit RPA34.5				N
OG0001613	1	2	1	GO:0022857:4/4:transmembrane transporter activity	GO:0055085:4/4:transmembrane transport	GO:0004523:1/4:RNA-DNA hybrid ribonuclease activity	nan&GO:0003676:1/4:nucleic acid binding	IPR011701:4/4:Family Major facilitator superfamily	IPR002156:1/4:Domain Ribonuclease H domain			PF07690:4/4:Major Facilitator Superfamily	PF00075:1/4:RNase H			N
OG0001614	2	1	1					IPR028043:4/4:Family ATPase PAAT-like				PF14958:4/4:Domain of unknown function (DUF4506)				N
OG0001615	2	1	1					IPR013929:2/4:Domain RNA polymerase II-associated protein 1; C-terminal	IPR013930:2/4:Domain RNA polymerase II-associated protein 1; N-terminal			PF08621:2/4:RPAP1-like; N-terminal	PF08620:2/4:RPAP1-like; C-terminal			N
OG0001616	4	0	0													N
OG0001617	3	1	0					IPR000477:2/4:Domain Reverse transcriptase domain				PF00078:2/4:Reverse transcriptase (RNA-dependent DNA polymerase)				N
OG0001618	4	0	0					IPR000608:1/4:Domain Ubiquitin-conjugating enzyme E2				PF00179:1/4:Ubiquitin-conjugating enzyme				N
OG0001619	1	2	1					IPR000717:4/4:Domain Proteasome component (PCI) domain				PF01399:4/4:PCI domain				N
OG0001620	2	1	1					IPR006342:3/4:Domain Methyltransferase FkbM				PF05050:3/4:Methyltransferase FkbM domain				N
OG0001621	2	1	1	GO:0005515:3/4:protein binding				IPR001715:3/4:Domain Calponin homology domain	IPR022735:3/4:Domain bMERB domain	IPR001781:3/4:Domain Zinc finger; LIM-type	nan&IPR003953:2/4:Domain FAD-dependent oxidoreductase 2; FAD binding domain	PF00307:3/4:Calponin homology (CH) domain	PF00412:3/4:LIM domain	PF12130:3/4:Bivalent Mical/EHBP Rab binding domain	nan&PF00890:2/4:FAD binding domain	N
OG0001622	2	1	1	GO:0035556:3/4:intracellular signal transduction	GO:0009190:3/4:cyclic nucleotide biosynthetic process			IPR001054:3/4:Domain Adenylyl cyclase class-3/4/guanylyl cyclase				PF00211:3/4:Adenylate and Guanylate cyclase catalytic domain				N
OG0001623	2	1	1					IPR013120:4/4:Domain Fatty acyl-coenzyme A reductase; NAD-binding domain	IPR033640:4/4:Domain Fatty acyl-CoA reductase; C-terminal			PF07993:4/4:Male sterility protein	PF03015:4/4:Male sterility protein			N
OG0001624	2	1	1	GO:0010387:3/4:COP9 signalosome assembly	GO:0008180:3/4:COP9 signalosome			IPR041481:3/4:Domain COP9 signalosome complex subunit 7; helix I	IPR000717:3/4:Domain Proteasome component (PCI) domain			PF18392:3/4:COP9 signalosome complex subunit 7a helix I domain	PF01399:3/4:PCI domain			N
OG0001625	4	0	0					IPR001916:4/4:Family Glycoside hydrolase; family 22				PF00062:4/4:C-type lysozyme/alpha-lactalbumin family				N
OG0001626	2	1	1					IPR022207:1/4:Domain Genetic suppressor element-like				PF12540:1/4:Protein of unknown function (DUF3736)				N
OG0001627	4	0	0					IPR031720:1/4:Family Protein of unknown function DUF4728				PF15860:1/4:Domain of unknown function (DUF4728)				N
OG0001628	2	1	1	GO:0005515:3/4:protein binding				IPR001660:3/4:Domain Sterile alpha motif domain				PF00536:3/4:SAM domain (Sterile alpha motif)				N
OG0001629	4	0	0													N
OG0001630	1	2	1					IPR013120:4/4:Domain Fatty acyl-coenzyme A reductase; NAD-binding domain	IPR033640:4/4:Domain Fatty acyl-CoA reductase; C-terminal			PF07993:4/4:Male sterility protein	PF03015:4/4:Male sterility protein			N
OG0001631	3	1	0													N
OG0001632	1	1	2	GO:0003735:4/4:structural constituent of ribosome	GO:0015934:4/4:large ribosomal subunit	GO:0006412:4/4:translation		IPR005756:4/4:Family Ribosomal protein L26/L24; eukaryotic/archaeal	IPR005824:3/4:Domain KOW			PF16906:4/4:Ribosomal proteins L26 eukaryotic; L24P archaeal	PF00467:3/4:KOW motif			N
OG0001633	1	2	1	GO:0005576:4/4:extracellular region	GO:0008061:4/4:chitin binding			IPR002557:4/4:Domain Chitin binding domain				PF01607:4/4:Chitin binding Peritrophin-A domain				N
OG0001634	2	1	1	GO:0005515:2/4:protein binding				IPR001202:2/4:Domain WW domain				PF00397:2/4:WW domain				N
OG0001635	1	1	2	GO:0016491:4/4:oxidoreductase activity				IPR005123:4/4:Domain Oxoglutarate/iron-dependent dioxygenase	IPR002893:3/4:Domain Zinc finger; MYND-type			PF13640:4/4:2OG-Fe(II) oxygenase superfamily	PF01753:3/4:MYND finger			N
OG0001636	4	0	0													N
OG0001637	2	1	1					IPR000717:4/4:Domain Proteasome component (PCI) domain	IPR019585:4/4:Family 26S proteasome regulatory subunit Rpn7/COP9 signalosome complex subunit 1			PF10602:4/4:26S proteasome subunit RPN7	PF01399:4/4:PCI domain			N
OG0001638	4	0	0													N
OG0001639	2	1	1					IPR007846:4/4:Domain RNA-recognition motif (RRM) Nup35-type domain				PF05172:4/4:Nup53/35/40-type RNA recognition motif				N
OG0001640	2	1	1					IPR020683:4/4:Domain Ankyrin repeat-containing domain				PF12796:4/4:Ankyrin repeats (3 copies)	PF13857:2/4:Ankyrin repeats (many copies)	PF13637:1/4:Ankyrin repeats (many copies)		N
OG0001641	4	0	0													N
OG0001642	1	1	2					IPR007652:4/4:Domain Alpha 1;4-glycosyltransferase domain	IPR007577:4/4:Conserved_site Glycosyltransferase; DXD sugar-binding motif			PF04488:4/4:Glycosyltransferase sugar-binding region containing DXD motif	PF04572:4/4:Alpha 1;4-glycosyltransferase conserved region			N
OG0001643	1	2	1					IPR001781:4/4:Domain Zinc finger; LIM-type				PF00412:4/4:LIM domain				N
OG0001644	2	1	1	GO:0006508:4/4:proteolysis	GO:0004222:4/4:metalloendopeptidase activity			IPR001506:4/4:Domain Peptidase M12A				PF01400:4/4:Astacin (Peptidase family M12A)				N
OG0001645	2	1	1													N
OG0001646	2	1	1					IPR013919:4/4:Family Peroxisome membrane protein; Pex16				PF08610:4/4:Peroxisomal membrane protein (Pex16)				N
OG0001647	2	0	2					IPR029526:3/4:Domain PiggyBac transposable element-derived protein				PF13843:3/4:Transposase IS4				N
OG0001648	3	0	1													N
OG0001649	4	0	0													N
OG0001650	2	1	1	GO:0006508:2/4:proteolysis	GO:0070573:2/4:metallodipeptidase activity			IPR008257:2/4:Family Peptidase M19				PF01244:2/4:Membrane dipeptidase (Peptidase family M19)				N
OG0001651	2	1	1	GO:0001522:4/4:pseudouridine synthesis	GO:0003723:4/4:RNA binding	GO:0009982:4/4:pseudouridine synthase activity	nan&GO:0009451:4/4:RNA modification	IPR020097:4/4:Domain Pseudouridine synthase I; TruA; alpha/beta domain				PF01416:4/4:tRNA pseudouridine synthase				N
OG0001652	1	2	1	GO:0008289:3/4:lipid binding				IPR041680:4/4:Domain Pleckstrin homology domain 8	IPR000648:3/4:Family Oxysterol-binding protein			PF15409:4/4:Pleckstrin homology domain	PF01237:3/4:Oxysterol-binding protein			N
OG0001653	1	1	2	GO:0016021:4/4:integral component of membrane	GO:0008146:4/4:sulfotransferase activity			IPR005331:4/4:Family Sulfotransferase				PF03567:4/4:Sulfotransferase family				N
OG0001654	1	2	1					IPR023798:4/4:Domain Ribosomal protein S7 domain				PF00177:4/4:Ribosomal protein S7p/S5e				N
OG0001656	1	2	1													N
OG0001657	2	1	1	GO:0005515:1/4:protein binding				IPR001214:1/4:Domain SET domain				PF00856:1/4:SET domain				N
OG0001659	2	1	1					IPR002591:4/4:Family Type I phosphodiesterase/nucleotide pyrophosphatase/phosphate transferase				PF01663:4/4:Type I phosphodiesterase / nucleotide pyrophosphatase				N
OG0001660	3	0	1													N
OG0001661	1	1	2	GO:0005515:2/4:protein binding				IPR006845:3/4:Domain Pex; N-terminal	IPR000626:2/4:Domain Ubiquitin-like domain	IPR001841:2/4:Domain Zinc finger; RING-type	nan&IPR015940:2/4:Domain Ubiquitin-associated domain	PF04757:3/4:Pex2 / Pex12 amino terminal region	PF00627:2/4:UBA/TS-N domain	PF00240:2/4:Ubiquitin family	nan&PF13639:2/4:Ring finger domain&PF13920:1/4:Zinc finger; C3HC4 type (RING finger)	N
OG0001662	1	1	2	GO:0005515:4/4:protein binding				IPR000225:4/4:Repeat Armadillo				PF00514:4/4:Armadillo/beta-catenin-like repeat				N
OG0001663	1	2	1													N
OG0001664	1	2	1	GO:0008083:4/4:growth factor activity				IPR002209:4/4:Family Fibroblast growth factor family				PF00167:4/4:Fibroblast growth factor				N
OG0001665	2	1	1	GO:0005085:4/4:guanyl-nucleotide exchange factor activity				IPR000219:4/4:Domain Dbl homology (DH) domain	IPR001849:3/4:Domain Pleckstrin homology domain			PF00621:4/4:RhoGEF domain	PF00169:3/4:PH domain			N
OG0001667	2	1	1	GO:0005515:3/4:protein binding	GO:0006470:2/4:protein dephosphorylation	GO:0004725:2/4:protein tyrosine phosphatase activity		IPR025304:3/4:Domain ALIX V-shaped domain	IPR004328:2/4:Domain BRO1 domain	IPR000242:2/4:Domain PTP type protein phosphatase		PF13949:3/4:ALIX V-shaped domain binding to HIV	PF03097:2/4:BRO1-like domain	PF00102:2/4:Protein-tyrosine phosphatase		N
OG0001668	1	2	1	GO:0004812:4/4:aminoacyl-tRNA ligase activity	GO:0043039:4/4:tRNA aminoacylation	GO:0005524:4/4:ATP binding		IPR020058:4/4:Domain Glutamyl/glutaminyl-tRNA synthetase; class Ib; catalytic domain				PF00749:4/4:tRNA synthetases class I (E and Q); catalytic domain				N
OG0001669	1	2	1					IPR032843:4/4:Domain Cleavage inducing molecular chaperone; Jiv	IPR001623:4/4:Domain DnaJ domain			PF14901:4/4:Cleavage inducing molecular chaperone	PF00226:4/4:DnaJ domain			N
OG0001670	1	2	1					IPR008907:4/4:Family P25-alpha	IPR010790:1/4:Repeat Repeat of unknown function DUF1388			PF05517:4/4:p25-alpha	PF07142:1/4:Repeat of unknown function (DUF1388)			N
OG0001671	2	1	1					IPR005612:4/4:Domain CCAAT-binding factor				PF03914:4/4:CBF/Mak21 family				N
OG0001672	1	2	1									PF13704:4/4:Glycosyl transferase family 2				N
OG0001673	2	1	1													N
OG0001674	2	1	1													N
OG0001675	1	0	3					IPR029526:4/4:Domain PiggyBac transposable element-derived protein				PF13843:4/4:Transposase IS4				N
OG0001676	2	1	1	GO:0046855:4/4:inositol phosphate dephosphorylation				IPR000760:4/4:Family Inositol monophosphatase-like				PF00459:4/4:Inositol monophosphatase family				N
OG0001677	4	0	0					IPR018289:2/4:Domain MULE transposase domain				PF10551:2/4:MULE transposase domain				N
OG0001678	2	1	1													N
OG0001679	2	1	1					IPR019321:4/4:Family Nucleoporin Nup88				PF10168:4/4:Nuclear pore component				N
OG0001680	4	0	0													N
OG0001681	4	0	0													N
OG0001682	2	1	1					IPR007205:4/4:Domain Protein HGH1 N-terminal	IPR007206:4/4:Domain Protein HGH1 C-terminal			PF04063:4/4:Domain of unknown function (DUF383)	PF04064:4/4:Domain of unknown function (DUF384)			N
OG0001683	1	2	1					IPR032476:4/4:Domain Carnitine O-palmitoyltransferase; N-terminal	IPR039551:4/4:Domain Choline/carnitine acyltransferase domain			PF16484:4/4:Carnitine O-palmitoyltransferase N-terminus	PF00755:4/4:Choline/Carnitine o-acyltransferase			N
OG0001684	3	0	1													N
OG0001685	2	1	1	GO:0070403:3/4:NAD+ binding				IPR003000:3/4:Family Sirtuin family	IPR009688:3/4:Domain Protein FAM210A/B-like domain			PF02146:3/4:Sir2 family	PF06916:3/4:Protein of unknown function (DUF1279)			N
OG0001687	1	1	2					IPR028565:3/4:Domain Mu homology domain				PF00928:3/4:Adaptor complexes medium subunit family				N
OG0001688	2	1	1	GO:0005515:4/4:protein binding				IPR001452:4/4:Domain SH3 domain	IPR014928:3/4:Domain Serine rich protein interaction domain	IPR021901:3/4:Domain CAS family; C-terminal		PF12026:3/4:Crk-Associated Substrate C-terminal domain	PF14604:3/4:Variant SH3 domain	PF08824:3/4:Serine rich protein interaction domain	nan&PF00018:1/4:SH3 domain	N
OG0001689	1	2	1	GO:0008017:4/4:microtubule binding	GO:0005515:4/4:protein binding			IPR001715:4/4:Domain Calponin homology domain	IPR004953:4/4:Domain EB1; C-terminal			PF00307:4/4:Calponin homology (CH) domain	PF03271:4/4:EB1-like C-terminal motif			N
OG0001690	2	0	2					IPR029526:3/4:Domain PiggyBac transposable element-derived protein				PF13843:3/4:Transposase IS4				N
OG0001691	2	1	1	GO:0016192:4/4:vesicle-mediated transport	GO:0016491:2/4:oxidoreductase activity			IPR001619:4/4:Family Sec1-like protein	IPR002347:2/4:Family Short-chain dehydrogenase/reductase SDR			PF00995:4/4:Sec1 family	PF00106:2/4:short chain dehydrogenase			N
OG0001693	2	1	1	GO:0030041:4/4:actin filament polymerization	GO:0005885:4/4:Arp2/3 protein complex	GO:0015629:4/4:actin cytoskeleton	nan&GO:0034314:4/4:Arp2/3 complex-mediated actin nucleation	IPR008384:4/4:Family Actin-related protein 2/3 complex subunit 4				PF05856:4/4:ARP2/3 complex 20 kDa subunit (ARPC4)				N
OG0001694	2	1	1					IPR013087:4/4:Domain Zinc finger C2H2-type				PF00096:4/4:Zinc finger; C2H2 type				N
OG0001695	1	2	1	GO:0000413:4/4:protein peptidyl-prolyl isomerization	GO:0003755:4/4:peptidyl-prolyl cis-trans isomerase activity			IPR002130:4/4:Domain Cyclophilin-type peptidyl-prolyl cis-trans isomerase domain				PF00160:4/4:Cyclophilin type peptidyl-prolyl cis-trans isomerase/CLD				N
OG0001696	2	1	1	GO:0008270:4/4:zinc ion binding	GO:0005515:4/4:protein binding			IPR001258:4/4:Repeat NHL repeat	IPR000315:4/4:Domain B-box-type zinc finger			PF01436:4/4:NHL repeat	PF00643:4/4:B-box zinc finger			N
OG0001697	4	0	0					IPR028002:1/4:Domain Myb/SANT-like DNA-binding domain 5				PF13873:1/4:Myb/SANT-like DNA-binding domain				N
OG0001698	2	1	1					IPR008015:4/4:Domain GMP phosphodiesterase; delta subunit				PF05351:4/4:GMP-PDE; delta subunit				N
OG0001699	2	1	1													N
OG0001700	2	1	1					IPR002589:4/4:Domain Macro domain				PF01661:4/4:Macro domain				N
OG0001701	1	1	2	GO:0016740:4/4:transferase activity				IPR008829:4/4:Family SepSecS/SepCysS family				PF05889:4/4:O-phosphoseryl-tRNA(Sec) selenium transferase; SepSecS				N
OG0001702	3	0	1									PF13909:1/4:C2H2-type zinc-finger domain				N
OG0001703	2	1	1					IPR027831:4/4:Domain Domain of unknown function DUF4485				PF14846:4/4:Domain of unknown function (DUF4485)				N
OG0001704	2	1	1													N
OG0001705	4	0	0	GO:0015074:1/4:DNA integration				IPR041588:1/4:Domain Integrase zinc-binding domain	IPR001584:1/4:Domain Integrase; catalytic core	IPR041373:1/4:Domain Reverse transcriptase; RNase H-like domain		PF17917:1/4:RNase H-like domain found in reverse transcriptase	PF00665:1/4:Integrase core domain	PF17921:1/4:Integrase zinc binding domain		N
OG0001706	2	1	1													N
OG0001707	2	1	1	GO:0008053:4/4:mitochondrial fusion				IPR019392:4/4:Family Mitoguardin				PF10265:4/4:Mitoguardin				N
OG0001708	2	1	1	GO:0005515:4/4:protein binding				IPR000270:4/4:Domain PB1 domain				PF00564:4/4:PB1 domain				N
OG0001709	1	2	1					IPR041076:3/4:Domain Domain of unknown function DUF5614	IPR010733:3/4:Domain Domain of unknown function DUF1308			PF07000:3/4:Protein of unknown function (DUF1308)	PF18474:3/4:Family of unknown function (DUF5614)			N
OG0001710	1	2	1	GO:0016787:4/4:hydrolase activity	GO:0008146:4/4:sulfotransferase activity	GO:0015016:4/4:[heparan sulfate]-glucosamine N-sulfotransferase activity		IPR021930:4/4:Domain Heparan sulphate-N-deacetylase	IPR000863:4/4:Domain Sulfotransferase domain			PF12062:4/4:heparan sulfate-N-deacetylase	PF00685:4/4:Sulfotransferase domain			N
OG0001711	4	0	0													N
OG0001712	4	0	0	GO:0003677:4/4:DNA binding				IPR004210:4/4:Domain BESS motif	IPR006578:3/4:Domain MADF domain			PF02944:4/4:BESS motif	PF10545:3/4:Alcohol dehydrogenase transcription factor Myb/SANT-like			N
OG0001713	2	1	1					IPR001841:2/4:Domain Zinc finger; RING-type				PF13639:2/4:Ring finger domain				N
OG0001714	2	1	1	GO:0005509:4/4:calcium ion binding				IPR002048:4/4:Domain EF-hand domain				PF13499:4/4:EF-hand domain pair	PF13833:1/4:EF-hand domain pair			N
OG0001715	3	0	1					IPR022048:3/4:Family Envelope fusion protein-like	IPR031941:2/4:Domain Domain of unknown function DUF4773			PF12259:3/4:Baculovirus F protein	PF15998:2/4:Domain of unknown function (DUF4773)			N
OG0001716	2	1	1					IPR019034:4/4:Family Uncharacterised protein family UPF0390				PF09495:4/4:Protein of unknown function (DUF2462)				N
OG0001717	1	2	1	GO:0004019:4/4:adenylosuccinate synthase activity	GO:0005525:4/4:GTP binding	GO:0006164:4/4:purine nucleotide biosynthetic process		IPR001114:4/4:Family Adenylosuccinate synthetase				PF00709:4/4:Adenylosuccinate synthetase				N
OG0001718	2	1	1	GO:0016021:3/4:integral component of membrane	GO:0006811:3/4:ion transport	GO:0005230:2/4:extracellular ligand-gated ion channel activity		IPR006202:2/4:Domain Neurotransmitter-gated ion-channel ligand-binding domain	IPR006029:2/4:Domain Neurotransmitter-gated ion-channel transmembrane domain			PF02932:2/4:Neurotransmitter-gated ion-channel transmembrane region	PF02931:2/4:Neurotransmitter-gated ion-channel ligand binding domain			N
OG0001719	2	1	1					IPR001357:4/4:Domain BRCT domain				PF00533:3/4:BRCA1 C Terminus (BRCT) domain	PF12738:4/4:twin BRCT domain			N
OG0001720	2	1	1	GO:0005515:4/4:protein binding				IPR001680:4/4:Repeat WD40 repeat				PF00400:4/4:WD domain; G-beta repeat				N
OG0001721	1	2	1	GO:0003700:3/4:DNA-binding transcription factor activity	GO:0006355:3/4:regulation of transcription; DNA-templated	GO:0043565:3/4:sequence-specific DNA binding		IPR000418:3/4:Domain Ets domain				PF00178:3/4:Ets-domain				N
OG0001722	2	1	1					IPR006020:4/4:Domain PTB/PI domain				PF00640:4/4:Phosphotyrosine interaction domain (PTB/PID)				N
OG0001723	1	2	1	GO:0003700:4/4:DNA-binding transcription factor activity	GO:0006355:4/4:regulation of transcription; DNA-templated	GO:0043565:4/4:sequence-specific DNA binding		IPR001766:4/4:Domain Fork head domain				PF00250:4/4:Forkhead domain				N
OG0001724	2	1	1													N
OG0001725	1	1	2	GO:0007018:4/4:microtubule-based movement	GO:0008017:4/4:microtubule binding	GO:1990939:4/4:ATP-dependent microtubule motor activity	nan&GO:0005524:4/4:ATP binding	IPR001752:4/4:Domain Kinesin motor domain				PF00225:4/4:Kinesin motor domain				N
OG0001726	2	1	1	GO:0016020:4/4:membrane	GO:0005509:4/4:calcium ion binding	GO:0007156:4/4:homophilic cell adhesion via plasma membrane adhesion molecules		IPR002126:4/4:Domain Cadherin-like				PF00028:4/4:Cadherin domain				N
OG0001727	4	0	0					IPR008160:1/4:Repeat Collagen triple helix repeat				PF01391:1/4:Collagen triple helix repeat (20 copies)				N
OG0001728	1	2	1	GO:0006468:4/4:protein phosphorylation	GO:0004672:4/4:protein kinase activity	GO:0005515:3/4:protein binding	nan&GO:0035556:2/4:intracellular signal transduction	IPR003034:1/4:Domain SAP domain	IPR001245:4/4:Domain Serine-threonine/tyrosine-protein kinase; catalytic domain	IPR000980:3/4:Domain SH2 domain	nan&IPR001452:3/4:Domain SH3 domain&IPR001562:2/4:Conserved_site Zinc finger; Btk motif&IPR001849:2/4:Domain Pleckstrin homology domain	PF02037:1/4:SAP domain	PF07714:4/4:Protein tyrosine and serine/threonine kinase	PF00017:3/4:SH2 domain	nan&PF00018:3/4:SH3 domain&PF00169:2/4:PH domain&PF00779:2/4:BTK motif	N
OG0001729	4	0	0													N
OG0001730	2	1	1					IPR039551:4/4:Domain Choline/carnitine acyltransferase domain				PF00755:4/4:Choline/Carnitine o-acyltransferase				N
OG0001731	1	2	1	GO:0003824:4/4:catalytic activity				IPR001330:4/4:Repeat PFTB repeat				PF00432:4/4:Prenyltransferase and squalene oxidase repeat				N
OG0001732	2	1	1					IPR004038:4/4:Domain Ribosomal protein L7Ae/L30e/S12e/Gadd45				PF01248:4/4:Ribosomal protein L7Ae/L30e/S12e/Gadd45 family				N
OG0001733	2	1	1	GO:0043248:4/4:proteasome assembly				IPR032157:4/4:Family Proteasome assembly chaperone 4				PF16093:4/4:Proteasome assembly chaperone 4				N
OG0001734	1	2	1													N
OG0001735	1	1	2	GO:0016055:2/4:Wnt signaling pathway	GO:0005515:2/4:protein binding	GO:0008013:1/4:beta-catenin binding		IPR009223:2/4:Repeat Adenomatous polyposis coli protein repeat	IPR041257:2/4:Repeat Adenomatous polyposis coli (APC) repeat	IPR000225:2/4:Repeat Armadillo	nan&IPR009240:1/4:Repeat Adenomatous polyposis coli protein; 15 residue repeat	PF05923:2/4:APC repeat	PF18797:2/4:Adenomatous polyposis coli (APC) repeat	PF00514:2/4:Armadillo/beta-catenin-like repeat	nan&PF05972:1/4:APC 15 residue motif	N
OG0001737	1	2	1	GO:0006468:4/4:protein phosphorylation	GO:0005524:4/4:ATP binding	GO:0004672:4/4:protein kinase activity		IPR000595:2/4:Domain Cyclic nucleotide-binding domain	IPR000719:4/4:Domain Protein kinase domain			PF00027:2/4:Cyclic nucleotide-binding domain	PF00069:4/4:Protein kinase domain			N
OG0001738	3	0	1					IPR007652:2/4:Domain Alpha 1;4-glycosyltransferase domain	IPR007577:2/4:Conserved_site Glycosyltransferase; DXD sugar-binding motif	IPR000477:2/4:Domain Reverse transcriptase domain		PF00078:2/4:Reverse transcriptase (RNA-dependent DNA polymerase)	PF04488:2/4:Glycosyltransferase sugar-binding region containing DXD motif	PF04572:2/4:Alpha 1;4-glycosyltransferase conserved region		N
OG0001739	1	1	2	GO:0016830:4/4:carbon-carbon lyase activity	GO:0030170:4/4:pyridoxal phosphate binding	GO:0019752:4/4:carboxylic acid metabolic process		IPR002129:4/4:Family Pyridoxal phosphate-dependent decarboxylase				PF00282:4/4:Pyridoxal-dependent decarboxylase conserved domain				N
OG0001740	1	2	1	GO:0003676:4/4:nucleic acid binding				IPR000504:4/4:Domain RNA recognition motif domain				PF00076:4/4:RNA recognition motif. (a.k.a. RRM; RBD; or RNP domain)				N
OG0001741	1	2	1	GO:0004114:4/4:3';5'-cyclic-nucleotide phosphodiesterase activity	GO:0007165:4/4:signal transduction			IPR002073:4/4:Domain 3'5'-cyclic nucleotide phosphodiesterase; catalytic domain				PF00233:4/4:3'5'-cyclic nucleotide phosphodiesterase				N
OG0001742	1	2	1	GO:0016021:4/4:integral component of membrane				IPR000175:4/4:Family Sodium:neurotransmitter symporter				PF00209:4/4:Sodium:neurotransmitter symporter family				N
OG0001743	4	0	0													N
OG0001744	2	1	1	GO:0004826:4/4:phenylalanine-tRNA ligase activity	GO:0003723:4/4:RNA binding	GO:0000287:3/4:magnesium ion binding	nan&GO:0005524:3/4:ATP binding &GO:0006432:3/4:phenylalanyl-tRNA aminoacylation	IPR005146:4/4:Domain B3/B4 tRNA-binding domain	IPR040659:3/4:Domain Phenylalanine--tRNA ligase beta subunit; B1 domain	IPR041616:3/4:Domain Phenylalanyl tRNA synthetase beta chain; core domain	nan&IPR005147:3/4:Domain tRNA synthetase; B5-domain	PF03483:4/4:B3/4 domain	PF17759:3/4:Phenylalanyl tRNA synthetase beta chain CLM domain	PF03484:3/4:tRNA synthetase B5 domain	nan&PF18262:3/4:Phe-tRNA synthetase beta subunit B1 domain	N
OG0001745	2	1	1	GO:0003677:4/4:DNA binding				IPR001356:4/4:Domain Homeobox domain				PF00046:4/4:Homeodomain				N
OG0001747	1	1	2					IPR004119:4/4:Family Ecdysteroid kinase-like				PF02958:4/4:Ecdysteroid kinase-like family				N
OG0001748	2	1	1					IPR007051:3/4:Domain CHORD domain	IPR007052:3/4:Domain CS domain			PF04968:3/4:CHORD	PF04969:3/4:CS domain			N
OG0001749	2	1	1					IPR007599:4/4:Family Derlin				PF04511:4/4:Der1-like family				N
OG0001750	4	0	0													N
OG0001751	1	1	2													N
OG0001752	2	1	1	GO:0006807:3/4:nitrogen compound metabolic process				IPR003010:3/4:Domain Carbon-nitrogen hydrolase	IPR022310:3/4:Domain NAD/GMP synthase			PF00795:3/4:Carbon-nitrogen hydrolase	PF02540:3/4:NAD synthase			N
OG0001753	1	2	1	GO:0030151:4/4:molybdenum ion binding	GO:0016491:4/4:oxidoreductase activity			IPR005066:4/4:Domain Moybdenum cofactor oxidoreductase; dimerisation	IPR000572:4/4:Domain Oxidoreductase; molybdopterin-binding domain	IPR001199:4/4:Domain Cytochrome b5-like heme/steroid binding domain		PF03404:4/4:Mo-co oxidoreductase dimerisation domain	PF00174:4/4:Oxidoreductase molybdopterin binding domain	PF00173:4/4:Cytochrome b5-like Heme/Steroid binding domain		N
OG0001754	2	1	1	GO:0005634:2/4:nucleus	GO:0008270:2/4:zinc ion binding	GO:0003676:2/4:nucleic acid binding		IPR000967:2/4:Domain Zinc finger; NF-X1-type	IPR022812:4/4:Family Dynamin	IPR001374:2/4:Domain R3H domain		PF01422:2/4:NF-X1 type zinc finger	PF00350:4/4:Dynamin family	PF01424:2/4:R3H domain		N
OG0001755	1	1	2	GO:0005509:4/4:calcium ion binding	GO:0005515:1/4:protein binding			IPR000716:4/4:Domain Thyroglobulin type-1	IPR019577:4/4:Domain SPARC/Testican; calcium-binding domain	IPR002350:1/4:Domain Kazal domain		PF00086:4/4:Thyroglobulin type-1 repeat	PF10591:4/4:Secreted protein acidic and rich in cysteine Ca binding region	PF07648:1/4:Kazal-type serine protease inhibitor domain		N
OG0001756	2	1	1	GO:0046872:1/4:metal ion binding				IPR000571:1/4:Domain Zinc finger; CCCH-type				PF00642:1/4:Zinc finger C-x8-C-x5-C-x3-H type (and similar)				N
OG0001757	2	1	1	GO:0005524:3/4:ATP binding	GO:0003676:3/4:nucleic acid binding			IPR002999:3/4:Domain Tudor domain	IPR011545:3/4:Domain DEAD/DEAH box helicase domain			PF00567:3/4:Tudor domain	PF00270:3/4:DEAD/DEAH box helicase			N
OG0001759	1	2	1	GO:0005524:4/4:ATP binding	GO:0008569:3/4:ATP-dependent microtubule motor activity; minus-end-directed	GO:0007018:3/4:microtubule-based movement	nan&GO:0030286:3/4:dynein complex	IPR035699:4/4:Domain Dynein heavy chain; hydrolytic ATP-binding dynein motor region	IPR041589:3/4:Domain Dynein heavy chain 3; AAA+ lid domain	IPR041658:3/4:Domain Dynein heavy chain AAA lid domain	nan&IPR004273:3/4:Domain Dynein heavy chain region D6 P-loop domain&IPR041228:3/4:Domain Dynein heavy chain; C-terminal domain&IPR013602:3/4:Domain Dynein heavy chain; linker&IPR024743:3/4:Domain Dynein heavy chain; coiled coil stalk&IPR035706:3/4:Domain Dynein heavy chain; ATP-binding dynein motor region&IPR041466:3/4:Domain Dynein heavy chain; AAA 5 extension domain&IPR024317:3/4:Domain Dynein …	PF12774:4/4:Hydrolytic ATP binding site of dynein motor region	PF08393:3/4:Dynein heavy chain; N-terminal region 2	PF12775:3/4:P-loop containing dynein motor region	nan&PF12777:3/4:Microtubule-binding stalk of dynein motor&PF03028:3/4:Dynein heavy chain region D6 P-loop domain &PF18199:3/4:Dynein heavy chain C-terminal domain&PF17857:3/4:AAA+ lid domain&PF12781:3/4:ATP-binding dynein motor region&PF12780:3/4:P-loop containing dynein motor region D4&PF17852:3/4:Dynein heavy chain AAA lid domain&PF18198:3/4:Dynein heavy chain AAA lid domain&PF08385:2/4:Dynein …	N
OG0001761	1	2	1													N
OG0001762	1	2	1					IPR012942:4/4:Domain SRR1-like domain				PF07985:4/4:SRR1				N
OG0001763	1	2	1					IPR003511:4/4:Domain HORMA domain				PF02301:4/4:HORMA domain				N
OG0001764	4	0	0					IPR001163:2/4:Domain LSM domain; eukaryotic/archaea-type				PF01423:2/4:LSM domain				N
OG0001766	1	2	1	GO:0005811:4/4:lipid droplet	GO:0016298:4/4:lipase activity	GO:0019915:4/4:lipid storage		IPR019363:4/4:Family Lipid droplet-associated hydrolase				PF10230:4/4:Lipid-droplet associated hydrolase				N
OG0001767	2	1	1					IPR007718:3/4:Domain Srp40; C-terminal				PF05022:3/4:SRP40; C-terminal domain				N
OG0001768	1	1	2	GO:0016791:4/4:phosphatase activity				IPR010036:4/4:Family Magnesium-dependent phosphatase-1; eukaryotic/archaeal-type				PF12689:4/4:Acid Phosphatase				N
OG0001769	3	1	0	GO:0016592:2/4:mediator complex	GO:0006357:2/4:regulation of transcription by RNA polymerase II	GO:0003712:2/4:transcription coregulator activity		IPR019145:2/4:Family Mediator complex; subunit Med10				PF09748:2/4:Transcription factor subunit Med10 of Mediator complex				N
OG0001770	2	1	1	GO:0005525:3/4:GTP binding				IPR006073:3/4:Domain GTP binding domain	IPR013029:3/4:Domain YchF; C-terminal domain			PF01926:3/4:50S ribosome-binding GTPase	PF06071:3/4:Protein of unknown function (DUF933)			N
OG0001771	1	1	2					IPR004127:4/4:Family Prefoldin alpha-like				PF02996:4/4:Prefoldin subunit				N
OG0001772	2	1	1	GO:0016746:4/4:acyltransferase activity	GO:0005509:1/4:calcium ion binding			IPR002123:4/4:Domain Phospholipid/glycerol acyltransferase	IPR002048:1/4:Domain EF-hand domain			PF01553:4/4:Acyltransferase	PF13499:1/4:EF-hand domain pair			N
OG0001773	3	0	1					IPR041645:2/4:Domain ADAM cysteine-rich domain 2				PF13582:2/4:Metallo-peptidase family M12B Reprolysin-like	PF17771:2/4:ADAM cysteine-rich domain			N
OG0001774	1	2	1													N
OG0001775	2	1	1	GO:0035556:3/4:intracellular signal transduction				IPR007940:3/4:Family SH3-binding 5				PF05276:3/4:SH3 domain-binding protein 5 (SH3BP5)				N
OG0001776	2	1	1					IPR032732:3/4:Domain Spermatogenesis-associated protein 6; N-terminal				PF14909:3/4:Spermatogenesis-assoc protein 6				N
OG0001777	4	0	0													N
OG0001778	2	1	1	GO:0016758:4/4:hexosyltransferase activity				IPR004856:4/4:Family Glycosyl transferase; ALG6/ALG8				PF03155:4/4:ALG6; ALG8 glycosyltransferase family				N
OG0001779	4	0	0													N
OG0001780	1	2	1					IPR019395:4/4:Family Transmembrane protein 161A/B				PF10268:4/4:Predicted transmembrane protein 161AB				N
OG0001781	1	1	2					IPR000566:4/4:Domain Lipocalin/cytosolic fatty-acid binding domain				PF00061:4/4:Lipocalin / cytosolic fatty-acid binding protein family				N
OG0001782	4	0	0					IPR004119:4/4:Family Ecdysteroid kinase-like				PF02958:4/4:Ecdysteroid kinase-like family				N
OG0001783	1	1	2					IPR018108:4/4:Repeat Mitochondrial substrate/solute carrier				PF00153:4/4:Mitochondrial carrier protein				N
OG0001784	1	2	1					IPR044015:4/4:Domain Fructose-1-6-bisphosphatase class 1; C-terminal	IPR033391:4/4:Domain Fructose-1-6-bisphosphatase class I; N-terminal			PF18913:4/4:Fructose-1-6-bisphosphatase; C-terminal domain	PF00316:4/4:Fructose-1-6-bisphosphatase; N-terminal domain			N
OG0001785	3	1	0					IPR013120:4/4:Domain Fatty acyl-coenzyme A reductase; NAD-binding domain	IPR033640:4/4:Domain Fatty acyl-CoA reductase; C-terminal			PF07993:4/4:Male sterility protein	PF03015:4/4:Male sterility protein			N
OG0001786	1	2	1	GO:0003924:4/4:GTPase activity	GO:0005515:4/4:protein binding	GO:0005525:4/4:GTP binding		IPR000210:4/4:Domain BTB/POZ domain	IPR001806:4/4:Family Small GTPase			PF00651:4/4:BTB/POZ domain	PF00071:4/4:Ras family			N
OG0001787	1	1	2	GO:0016787:4/4:hydrolase activity	GO:0003723:4/4:RNA binding			IPR000086:4/4:Domain NUDIX hydrolase domain	IPR007722:4/4:Domain mRNA decapping protein 2; Box A domain			PF05026:4/4:Dcp2; box A domain	PF00293:4/4:NUDIX domain			N
OG0001788	2	1	1	GO:0003824:3/4:catalytic activity	GO:0042254:1/4:ribosome biogenesis			IPR001453:3/4:Domain MoaB/Mog domain	IPR002500:3/4:Domain Phosphoadenosine phosphosulphate reductase	IPR031389:1/4:Family Ribosomal biogenesis factor		PF01507:3/4:Phosphoadenosine phosphosulfate reductase family	PF00994:3/4:Probable molybdopterin binding domain	PF15679:1/4:Domain of unknown function (DUF4665)		N
OG0001789	1	2	1	GO:0004743:4/4:pyruvate kinase activity	GO:0000287:4/4:magnesium ion binding	GO:0006096:4/4:glycolytic process	nan&GO:0030955:4/4:potassium ion binding	IPR015793:4/4:Domain Pyruvate kinase; barrel	IPR015795:4/4:Domain Pyruvate kinase; C-terminal			PF02887:4/4:Pyruvate kinase; alpha/beta domain	PF00224:4/4:Pyruvate kinase; barrel domain			N
OG0001790	1	1	2													N
OG0001791	2	1	1													N
OG0001792	2	1	1	GO:0005515:4/4:protein binding	GO:0007186:1/4:G protein-coupled receptor signaling pathway			IPR001611:4/4:Repeat Leucine-rich repeat	IPR015898:1/4:Domain G-protein gamma-like domain			PF13855:4/4:Leucine rich repeat	PF00631:1/4:GGL domain			N
OG0001793	2	1	1					IPR000905:4/4:Domain Gcp-like domain				PF00814:4/4:tRNA N6-adenosine threonylcarbamoyltransferase				N
OG0001794	2	1	1	GO:0016021:4/4:integral component of membrane				IPR004031:4/4:Family PMP-22/EMP/MP20/Claudin superfamily				PF13903:4/4:PMP-22/EMP/MP20/Claudin tight junction				N
OG0001795	4	0	0													N
OG0001796	2	1	1	GO:0005737:4/4:cytoplasm	GO:0005634:4/4:nucleus	GO:0004535:4/4:poly(A)-specific ribonuclease activity	nan&GO:0003723:4/4:RNA binding &GO:0006402:4/4:mRNA catabolic process &GO:0046872:4/4:metal ion binding	IPR014789:4/4:Domain Poly(A)-specific ribonuclease; RNA-binding	IPR006941:3/4:Family Ribonuclease CAF1			PF08675:4/4:RNA binding domain	PF04857:3/4:CAF1 family ribonuclease			N
OG0001797	2	1	1	GO:0003676:4/4:nucleic acid binding				IPR000467:4/4:Domain G-patch domain				PF01585:4/4:G-patch domain				N
OG0001798	2	1	1	GO:0006457:4/4:protein folding				IPR019330:4/4:Family LRP chaperone MESD				PF10185:4/4:Chaperone for wingless signalling and trafficking of LDL receptor				N
OG0001799	1	2	1	GO:0005515:4/4:protein binding				IPR001611:4/4:Repeat Leucine-rich repeat				PF13855:4/4:Leucine rich repeat	PF00560:1/4:Leucine Rich Repeat			N
OG0001800	4	0	0													N
OG0001801	2	1	1	GO:0005543:4/4:phospholipid binding	GO:0003779:2/4:actin binding			IPR011417:4/4:Domain AP180 N-terminal homology (ANTH) domain	IPR002558:2/4:Domain I/LWEQ domain			PF07651:4/4:ANTH domain	PF01608:2/4:I/LWEQ domain			N
OG0001802	2	1	1					IPR006214:3/4:Family Bax inhibitor 1-related				PF01027:3/4:Inhibitor of apoptosis-promoting Bax1				N
OG0001803	2	1	1	GO:0005515:3/4:protein binding				IPR002893:4/4:Domain Zinc finger; MYND-type	IPR001214:3/4:Domain SET domain			PF01753:4/4:MYND finger	PF00856:3/4:SET domain			N
OG0001804	2	1	1	GO:0030991:4/4:intraciliary transport particle A				IPR029302:4/4:Family Intraflagellar transport protein 43				PF15305:4/4:Intraflagellar transport protein 43				N
OG0001805	2	1	1					IPR002999:3/4:Domain Tudor domain	IPR025605:2/4:Domain OST-HTH/LOTUS domain			PF00567:3/4:Tudor domain	PF12872:2/4:OST-HTH/LOTUS domain			N
OG0001806	2	1	1	GO:0004930:4/4:G protein-coupled receptor activity	GO:0007186:4/4:G protein-coupled receptor signaling pathway	GO:0016021:4/4:integral component of membrane		IPR000276:4/4:Family G protein-coupled receptor; rhodopsin-like				PF00001:4/4:7 transmembrane receptor (rhodopsin family)				N
OG0001807	2	1	1	GO:0016020:4/4:membrane	GO:0005272:4/4:sodium channel activity	GO:0006814:4/4:sodium ion transport		IPR001873:4/4:Family Epithelial sodium channel				PF00858:4/4:Amiloride-sensitive sodium channel				N
OG0001808	1	2	1	GO:0006468:4/4:protein phosphorylation	GO:0005524:4/4:ATP binding	GO:0004672:4/4:protein kinase activity		IPR016137:4/4:Domain RGS domain	IPR000719:4/4:Domain Protein kinase domain			PF00615:4/4:Regulator of G protein signaling domain	PF00069:4/4:Protein kinase domain			N
OG0001810	2	1	1	GO:0003676:1/4:nucleic acid binding				IPR000504:1/4:Domain RNA recognition motif domain				PF00076:1/4:RNA recognition motif. (a.k.a. RRM; RBD; or RNP domain)				N
OG0001811	2	1	1					IPR006816:4/4:Domain ELMO domain	IPR024574:3/4:Domain Domain of unknown function DUF3361	IPR001849:3/4:Domain Pleckstrin homology domain		PF04727:4/4:ELMO/CED-12 family	PF11841:3/4:Domain of unknown function (DUF3361)	PF16457:3/4:Pleckstrin homology domain		N
OG0001812	1	1	2					IPR012462:4/4:Family Peptidase C78; ubiquitin fold modifier-specific peptidase 1/ 2				PF07910:4/4:Peptidase family C78				N
OG0001813	2	1	1	GO:0016020:4/4:membrane	GO:0005272:4/4:sodium channel activity	GO:0006814:4/4:sodium ion transport		IPR001873:4/4:Family Epithelial sodium channel				PF00858:4/4:Amiloride-sensitive sodium channel				N
OG0001815	2	1	1	GO:0009966:4/4:regulation of signal transduction				IPR007304:4/4:Family TAP46-like protein				PF04177:4/4:TAP42-like family				N
OG0001816	2	1	1					IPR009723:3/4:Domain Pop1; N-terminal	IPR012590:3/4:Domain POPLD domain	IPR004170:1/4:Domain WWE domain		PF06978:3/4:Ribonucleases P/MRP protein subunit POP1	PF08170:3/4:POPLD (NUC188) domain	PF02825:1/4:WWE domain		N
OG0001817	2	1	1					IPR004127:4/4:Family Prefoldin alpha-like				PF02996:4/4:Prefoldin subunit				N
OG0001818	1	2	1	GO:0004853:4/4:uroporphyrinogen decarboxylase activity	GO:0006779:4/4:porphyrin-containing compound biosynthetic process			IPR000257:4/4:Domain Uroporphyrinogen decarboxylase (URO-D)				PF01208:4/4:Uroporphyrinogen decarboxylase (URO-D)				N
OG0001819	4	0	0													N
OG0001820	1	2	1					IPR018108:4/4:Repeat Mitochondrial substrate/solute carrier				PF00153:4/4:Mitochondrial carrier protein				N
OG0001821	2	1	1	GO:0005524:4/4:ATP binding	GO:0016887:4/4:ATPase			IPR003959:4/4:Domain ATPase; AAA-type; core	IPR014851:4/4:Domain BCS1; N-terminal			PF00004:4/4:ATPase family associated with various cellular activities (AAA)	PF08740:4/4:BCS1 N terminal			N
OG0001822	2	1	1													N
OG0001823	1	2	1					IPR008015:4/4:Domain GMP phosphodiesterase; delta subunit				PF05351:4/4:GMP-PDE; delta subunit				N
OG0001824	4	0	0	GO:0005198:3/4:structural molecule activity				IPR013607:3/4:Domain Parvovirus coat protein VP1; N-terminal	IPR001370:1/4:Repeat BIR repeat			PF08398:3/4:Phospholipase A2-like domain	PF00653:1/4:Inhibitor of Apoptosis domain			N
OG0001825	4	0	0													N
OG0001826	2	1	1	GO:0016491:4/4:oxidoreductase activity				IPR002937:4/4:Domain Amine oxidase				PF01593:4/4:Flavin containing amine oxidoreductase				N
OG0001827	4	0	0													N
OG0001828	1	1	2					IPR013087:4/4:Domain Zinc finger C2H2-type				PF00096:4/4:Zinc finger; C2H2 type	PF13912:3/4:C2H2-type zinc finger	PF12874:3/4:Zinc-finger of C2H2 type	nan&PF13894:1/4:C2H2-type zinc finger	N
OG0001829	2	1	1					IPR029240:4/4:Domain MMS19; N-terminal	IPR024687:3/4:Domain MMS19; C-terminal			PF14500:4/4:Dos2-interacting transcription regulator of RNA-Pol-II	PF12460:3/4:RNAPII transcription regulator C-terminal			N
OG0001830	2	1	1													N
OG0001831	2	1	1	GO:0070615:3/4:nucleosome-dependent ATPase activity	GO:0005524:3/4:ATP binding			IPR000330:3/4:Domain SNF2; N-terminal	IPR001650:3/4:Domain Helicase; C-terminal			PF00271:3/4:Helicase conserved C-terminal domain	PF00176:3/4:SNF2-related domain			N
OG0001832	1	2	1	GO:0016020:4/4:membrane	GO:0048193:4/4:Golgi vesicle transport			IPR000727:4/4:Domain Target SNARE coiled-coil homology domain	IPR015260:4/4:Domain Syntaxin 6; N-terminal			PF09177:4/4:Syntaxin 6; N-terminal	PF05739:4/4:SNARE domain			N
OG0001833	4	0	0	GO:0006508:4/4:proteolysis	GO:0008234:4/4:cysteine-type peptidase activity			IPR000668:4/4:Domain Peptidase C1A; papain C-terminal				PF00112:4/4:Papain family cysteine protease				N
OG0001834	1	1	2	GO:0016491:4/4:oxidoreductase activity	GO:0046983:3/4:protein dimerization activity			IPR029324:3/4:Domain Mitochondrial apoptosis-inducing factor; C-terminal domain	IPR023753:4/4:Domain FAD/NAD(P)-binding domain			PF14721:3/4:Apoptosis-inducing factor; mitochondrion-associated; C-term	PF07992:4/4:Pyridine nucleotide-disulphide oxidoreductase			N
OG0001835	1	2	1	GO:0003735:4/4:structural constituent of ribosome	GO:0005840:4/4:ribosome	GO:0006412:4/4:translation		IPR001063:4/4:Family Ribosomal protein L22/L17				PF00237:4/4:Ribosomal protein L22p/L17e				N
OG0001836	2	1	1													N
OG0001837	2	1	1	GO:0016844:4/4:strictosidine synthase activity	GO:0009058:4/4:biosynthetic process			IPR018119:4/4:Domain Strictosidine synthase; conserved region				PF03088:4/4:Strictosidine synthase				N
OG0001838	2	1	1	GO:0005085:1/4:guanyl-nucleotide exchange factor activity				IPR000219:1/4:Domain Dbl homology (DH) domain				PF00621:1/4:RhoGEF domain				N
OG0001839	2	1	1					IPR000618:3/4:Family Insect cuticle protein				PF00379:3/4:Insect cuticle protein				N
OG0001841	2	2	0	GO:0030414:3/4:peptidase inhibitor activity				IPR008037:3/4:Domain Pacifastin domain				PF05375:3/4:Pacifastin inhibitor (LCMII)				N
OG0001843	4	0	0													N
OG0001844	2	1	1	GO:0006629:4/4:lipid metabolic process	GO:0008081:4/4:phosphoric diester hydrolase activity			IPR030395:4/4:Domain Glycerophosphodiester phosphodiesterase domain				PF03009:4/4:Glycerophosphoryl diester phosphodiesterase family				N
OG0001845	3	1	0													N
OG0001846	1	1	2	GO:0006520:4/4:cellular amino acid metabolic process	GO:0016491:4/4:oxidoreductase activity			IPR006097:4/4:Domain Glutamate/phenylalanine/leucine/valine dehydrogenase; dimerisation domain	IPR006096:4/4:Domain Glutamate/phenylalanine/leucine/valine dehydrogenase; C-terminal			PF02812:4/4:Glu/Leu/Phe/Val dehydrogenase; dimerisation domain	PF00208:4/4:Glutamate/Leucine/Phenylalanine/Valine dehydrogenase			N
OG0001847	2	1	1	GO:0003924:4/4:GTPase activity	GO:0005525:4/4:GTP binding			IPR001806:4/4:Family Small GTPase				PF00071:4/4:Ras family				N
OG0001848	4	0	0	GO:0003677:3/4:DNA binding				IPR004210:3/4:Domain BESS motif	IPR006578:1/4:Domain MADF domain			PF02944:3/4:BESS motif	PF10545:1/4:Alcohol dehydrogenase transcription factor Myb/SANT-like			N
OG0001849	4	0	0													N
OG0001850	1	1	2					IPR013098:2/4:Domain Immunoglobulin I-set				PF07679:2/4:Immunoglobulin I-set domain				N
OG0001851	1	2	1													N
OG0001852	1	1	2					IPR006571:3/4:Domain TLDc domain				PF07534:3/4:TLD				N
OG0001853	2	1	1					IPR032054:4/4:Domain DNA replication factor Cdt1; C-terminal	IPR014939:4/4:Domain CDT1 Geminin-binding domain-like			PF08839:4/4:DNA replication factor CDT1 like	PF16679:4/4:DNA replication factor Cdt1 C-terminal domain			N
OG0001854	2	1	1	GO:0008270:4/4:zinc ion binding				IPR000433:4/4:Domain Zinc finger; ZZ-type	IPR015154:4/4:Domain EF-hand domain; type 2	IPR015153:4/4:Domain EF-hand domain; type 1		PF09068:4/4:EF hand	PF09069:4/4:EF-hand	PF00569:4/4:Zinc finger; ZZ type		N
OG0001855	4	0	0	GO:0005515:1/4:protein binding				IPR027806:3/4:Domain Harbinger transposase-derived nuclease domain	IPR027805:2/4:Domain Transposase; Helix-turn-helix domain	IPR001611:1/4:Repeat Leucine-rich repeat		PF13359:3/4:DDE superfamily endonuclease	PF13613:2/4:Helix-turn-helix of DDE superfamily endonuclease	PF13855:1/4:Leucine rich repeat		N
OG0001856	2	1	1	GO:0016791:4/4:phosphatase activity				IPR001932:4/4:Domain PPM-type phosphatase domain				PF00481:4/4:Protein phosphatase 2C				N
OG0001857	3	0	1	GO:0046872:2/4:metal ion binding	GO:0008270:2/4:zinc ion binding	GO:0003677:1/4:DNA binding		IPR013085:2/4:Domain U1-C; C2H2-type zinc finger	IPR000571:2/4:Domain Zinc finger; CCCH-type	IPR007889:1/4:Domain DNA binding HTH domain; Psq-type		PF06220:2/4:U1 zinc finger	PF00642:2/4:Zinc finger C-x8-C-x5-C-x3-H type (and similar)	PF05225:1/4:helix-turn-helix; Psq domain		N
OG0001858	1	2	1	GO:0006468:4/4:protein phosphorylation	GO:0005524:4/4:ATP binding	GO:0004672:4/4:protein kinase activity		IPR000719:4/4:Domain Protein kinase domain				PF00069:4/4:Protein kinase domain				N
OG0001859	2	1	1	GO:0005216:2/4:ion channel activity	GO:0016020:2/4:membrane	GO:0006811:2/4:ion transport	nan&GO:0055085:2/4:transmembrane transport	IPR005821:2/4:Domain Ion transport domain				PF00520:2/4:Ion transport protein				N
OG0001860	2	1	1	GO:0008233:2/4:peptidase activity				IPR008580:2/4:Domain PPPDE peptidase domain				PF05903:2/4:PPPDE putative peptidase domain				N
OG0001862	2	1	1	GO:0006541:4/4:glutamine metabolic process	GO:0004359:4/4:glutaminase activity			IPR015868:4/4:Family Glutaminase	IPR020683:3/4:Domain Ankyrin repeat-containing domain	IPR041541:2/4:Domain Glutaminase; EF-hand domain		PF04960:4/4:Glutaminase	PF12796:3/4:Ankyrin repeats (3 copies)	PF17959:2/4:EF-hand domain		N
OG0001863	1	1	2													N
OG0001865	1	2	1					IPR019339:3/4:Domain CBF1-interacting co-repressor CIR; N-terminal domain				PF10197:3/4:N-terminal domain of CBF1 interacting co-repressor CIR				N
OG0001866	2	1	1					IPR032147:3/4:Domain Domain of unknown function DUF4819	IPR009071:3/4:Domain High mobility group box domain			PF16090:3/4:Domain of unknown function (DUF4819)	PF00505:3/4:HMG (high mobility group) box			N
OG0001867	1	3	0	GO:0005515:4/4:protein binding				IPR001012:4/4:Domain UBX domain	IPR012989:4/4:Domain SEP domain			PF00789:4/4:UBX domain	PF08059:4/4:SEP domain	PF14555:2/4:UBA-like domain		N
OG0001868	1	2	1	GO:0016491:4/4:oxidoreductase activity				IPR002347:4/4:Family Short-chain dehydrogenase/reductase SDR				PF00106:4/4:short chain dehydrogenase				N
OG0001869	1	2	1	GO:0005861:4/4:troponin complex				IPR001978:4/4:Family Troponin				PF00992:4/4:Troponin				N
OG0001871	2	1	1	GO:1990423:3/4:RZZ complex	GO:0007093:3/4:mitotic cell cycle checkpoint signaling			IPR018630:3/4:Family RZZ complex; subunit Zwilch				PF09817:3/4:RZZ complex; subunit zwilch				N
OG0001872	1	2	1	GO:0006400:4/4:tRNA modification	GO:0016763:4/4:pentosyltransferase activity			IPR002616:4/4:Domain tRNA-guanine(15) transglycosylase-like				PF01702:4/4:Queuine tRNA-ribosyltransferase				N
OG0001873	2	1	1	GO:0042765:4/4:GPI-anchor transamidase complex	GO:0016021:4/4:integral component of membrane			IPR007246:4/4:Family GPI transamidase component Gaa1				PF04114:4/4:Gaa1-like; GPI transamidase component				N
OG0001874	4	0	0	GO:0003677:4/4:DNA binding				IPR035425:4/4:Domain CENP-T/Histone H4; histone fold	IPR032454:4/4:Domain Histone H2A; C-terminal domain	IPR007125:4/4:Domain Histone H2A/H2B/H3		PF15511:4/4:Centromere kinetochore component CENP-T histone fold	PF16211:4/4:C-terminus of histone H2A	PF00125:4/4:Core histone H2A/H2B/H3/H4		N
OG0001875	2	1	1	GO:0005634:4/4:nucleus	GO:0032968:4/4:positive regulation of transcription elongation from RNA polymerase II promoter	GO:0006367:4/4:transcription initiation from RNA polymerase II promoter	nan&GO:0003677:4/4:DNA binding	IPR008851:4/4:Family Transcription initiation factor IIF; alpha subunit				PF05793:4/4:Transcription initiation factor IIF; alpha subunit (TFIIF-alpha)				N
OG0001876	4	0	0	GO:0005515:4/4:protein binding				IPR000210:4/4:Domain BTB/POZ domain				PF00651:4/4:BTB/POZ domain				N
OG0001877	4	0	0													N
OG0001878	1	1	2					IPR020234:3/4:Family Mite allergen; group-7				PF16984:3/4:Group 7 allergen				N
OG0001879	2	1	1					IPR009071:4/4:Domain High mobility group box domain				PF00505:4/4:HMG (high mobility group) box				N
OG0001880	2	1	1													N
OG0001881	2	1	1					IPR006612:1/4:Domain THAP-type zinc finger	IPR012981:3/4:Domain PIH1; N-terminal	IPR041442:2/4:Domain PIH1D1/2/3; CS-like domain		PF05485:1/4:THAP domain	PF08190:3/4:PIH1 N-terminal domain	PF18201:2/4:PIH1 CS-like domain		N
OG0001882	1	2	1	GO:0005515:4/4:protein binding				IPR014876:4/4:Domain DEK; C-terminal	IPR003121:4/4:Domain SWIB/MDM2 domain			PF02201:4/4:SWIB/MDM2 domain	PF08766:4/4:DEK C terminal domain			N
OG0001883	2	1	1													N
OG0001884	2	1	1					IPR019049:4/4:Family Nucleoporin protein Ndc1-Nup				PF09531:4/4:Nucleoporin protein Ndc1-Nup				N
OG0001885	4	0	0	GO:0016021:4/4:integral component of membrane	GO:0022857:4/4:transmembrane transporter activity	GO:0055085:4/4:transmembrane transport		IPR005828:4/4:Family Major facilitator; sugar transporter-like				PF00083:4/4:Sugar (and other) transporter				N
OG0001886	2	1	1	GO:0005179:3/4:hormone activity				IPR010475:3/4:Family Adipokinetic hormone/red pigment-concentrating hormone	IPR003497:1/4:Domain BRO N-terminal domain			PF06377:3/4:Adipokinetic hormone	PF02498:1/4:BRO family; N-terminal domain			N
OG0001887	2	1	1					IPR028167:4/4:Domain Hermansky-Pudlak syndrome 3; central region	IPR029437:3/4:Domain Hermansky-Pudlak syndrome 3 protein; N-terminal domain			PF14762:4/4:Hermansky-Pudlak syndrome 3; middle region	PF14761:3/4:Hermansky-Pudlak syndrome 3			N
OG0001888	2	1	1	GO:0019915:3/4:lipid storage	GO:0005789:3/4:endoplasmic reticulum membrane			IPR019388:3/4:Family Fat storage-inducing transmembrane protein				PF10261:3/4:Inositol phospholipid synthesis and fat-storage-inducing TM				N
OG0001889	4	0	0													N
OG0001890	4	0	0													N
OG0001891	2	1	1	GO:0005102:1/4:signaling receptor binding	GO:0005576:1/4:extracellular region	GO:0007275:1/4:multicellular organism development	nan&GO:0016055:1/4:Wnt signaling pathway	IPR000408:4/4:Repeat Regulator of chromosome condensation; RCC1	IPR005817:1/4:Family Wnt			PF00415:4/4:Regulator of chromosome condensation (RCC1) repeat	PF13540:3/4:Regulator of chromosome condensation (RCC1) repeat	PF00110:1/4:wnt family		N
OG0001892	2	1	1													N
OG0001893	1	2	1					IPR000595:4/4:Domain Cyclic nucleotide-binding domain	IPR003117:2/4:Domain cAMP-dependent protein kinase regulatory subunit; dimerization-anchoring domain			PF00027:4/4:Cyclic nucleotide-binding domain	PF02197:2/4:Regulatory subunit of type II PKA R-subunit			N
OG0001894	1	2	1													N
OG0001895	2	1	1					IPR000772:3/4:Domain Ricin B; lectin domain	IPR001173:3/4:Domain Glycosyltransferase 2-like			PF00535:3/4:Glycosyl transferase family 2	PF00652:3/4:Ricin-type beta-trefoil lectin domain			N
OG0001896	2	1	1									PF12836:4/4:Helix-hairpin-helix motif				N
OG0001897	2	1	1	GO:0005509:3/4:calcium ion binding				IPR002048:3/4:Domain EF-hand domain				PF13499:3/4:EF-hand domain pair				N
OG0001898	2	1	1	GO:0003899:4/4:DNA-directed 5'-3' RNA polymerase activity	GO:0006351:4/4:transcription; DNA-templated	GO:0003677:4/4:DNA binding	nan&GO:0005634:3/4:nucleus	IPR007120:4/4:Domain DNA-directed RNA polymerase; subunit 2; hybrid-binding domain	IPR007642:3/4:Domain RNA polymerase Rpb2; domain 2	IPR007645:3/4:Domain RNA polymerase Rpb2; domain 3	nan&IPR007644:3/4:Domain RNA polymerase; beta subunit; protrusion&IPR009674:3/4:Domain DNA-directed RNA polymerase I subunit RPA2; domain 4&IPR007641:2/4:Domain RNA polymerase Rpb2; domain 7	PF00562:4/4:RNA polymerase Rpb2; domain 6	PF06883:3/4:RNA polymerase I; Rpa2 specific domain	PF04563:3/4:RNA polymerase beta subunit	nan&PF04561:3/4:RNA polymerase Rpb2; domain 2&PF04565:3/4:RNA polymerase Rpb2; domain 3&PF04560:2/4:RNA polymerase Rpb2; domain 7	N
OG0001899	2	1	1	GO:0003779:3/4:actin binding	GO:0007010:3/4:cytoskeleton organization			IPR001781:2/4:Domain Zinc finger; LIM-type	IPR003128:3/4:Domain Villin headpiece	IPR032402:2/4:Domain Putative adherens-junction anchoring domain		PF00412:2/4:LIM domain	PF02209:3/4:Villin headpiece domain	PF16182:2/4:Putative adherens-junction anchoring region of AbLIM		N
OG0001900	1	2	1					IPR008166:4/4:Family Glycosyltransferase family 92				PF01697:4/4:Glycosyltransferase family 92				N
OG0001901	1	1	2	GO:0008289:4/4:lipid binding				IPR000648:4/4:Family Oxysterol-binding protein	IPR001849:2/4:Domain Pleckstrin homology domain			PF01237:4/4:Oxysterol-binding protein	PF00169:2/4:PH domain			N
OG0001902	2	0	2													N
OG0001903	1	1	2													N
OG0001904	2	1	1	GO:0003676:1/4:nucleic acid binding				IPR000504:1/4:Domain RNA recognition motif domain				PF00076:1/4:RNA recognition motif. (a.k.a. RRM; RBD; or RNP domain)				N
OG0001905	1	2	1					IPR013120:4/4:Domain Fatty acyl-coenzyme A reductase; NAD-binding domain	IPR033640:4/4:Domain Fatty acyl-CoA reductase; C-terminal			PF07993:4/4:Male sterility protein	PF03015:4/4:Male sterility protein			N
OG0001906	2	1	1					IPR004217:4/4:Domain Tim10-like				PF02953:4/4:Tim10/DDP family zinc finger				N
OG0001907	1	2	1	GO:0005515:4/4:protein binding				IPR001440:3/4:Repeat Tetratricopeptide repeat 1	IPR019734:2/4:Repeat Tetratricopeptide repeat	IPR032374:3/4:Domain SGTA; homodimerisation domain		PF00515:3/4:Tetratricopeptide repeat	PF13181:2/4:Tetratricopeptide repeat	PF16546:3/4:Homodimerisation domain of SGTA	nan&PF13414:2/4:TPR repeat	N
OG0001908	2	1	1	GO:0016021:4/4:integral component of membrane				IPR012858:4/4:Domain Dendritic cell-specific transmembrane protein-like				PF07782:4/4:DC-STAMP-like protein	PF13909:1/4:C2H2-type zinc-finger domain			N
OG0001909	1	1	2													N
OG0001910	2	1	1	GO:0005515:2/4:protein binding				IPR001478:2/4:Domain PDZ domain				PF00595:2/4:PDZ domain				N
OG0001911	4	0	0													N
OG0001912	2	1	1					IPR010918:3/4:Domain PurM-like; C-terminal domain	IPR041609:3/4:Domain Phosphoribosylformylglycinamidine synthase; linker domain	IPR040707:3/4:Domain Phosphoribosylformylglycinamidine synthase; N-terminal		PF02769:3/4:AIR synthase related protein; C-terminal domain	PF18072:3/4:Formylglycinamide ribonucleotide amidotransferase linker domain	PF18076:3/4:Formylglycinamide ribonucleotide amidotransferase N-terminal	nan&PF13507:2/4:CobB/CobQ-like glutamine amidotransferase domain	N
OG0001913	2	1	1					IPR004000:3/4:Family Actin family				PF00022:3/4:Actin				N
OG0001914	1	2	1	GO:0000166:4/4:nucleotide binding	GO:0004812:4/4:aminoacyl-tRNA ligase activity	GO:0043039:4/4:tRNA aminoacylation	nan&GO:0005524:4/4:ATP binding &GO:0006418:4/4:tRNA aminoacylation for protein translation	IPR002314:4/4:Domain Aminoacyl-tRNA synthetase; class II (G/ P/ S/T)	IPR004095:4/4:Domain TGS	IPR004154:4/4:Domain Anticodon-binding	nan&IPR012947:4/4:Domain Threonyl/alanyl tRNA synthetase; SAD	PF02824:4/4:TGS domain	PF07973:4/4:Threonyl and Alanyl tRNA synthetase second additional domain	PF03129:4/4:Anticodon binding domain	nan&PF00587:4/4:tRNA synthetase class II core domain (G; H; P; S and T)	N
OG0001915	2	0	2					IPR029526:3/4:Domain PiggyBac transposable element-derived protein				PF13843:3/4:Transposase IS4				N
OG0001916	2	1	1	GO:0003924:4/4:GTPase activity	GO:0031683:4/4:G-protein beta/gamma-subunit complex binding	GO:0007186:4/4:G protein-coupled receptor signaling pathway	nan&GO:0019001:4/4:guanyl nucleotide binding	IPR001019:4/4:Family Guanine nucleotide binding protein (G-protein); alpha subunit				PF00503:4/4:G-protein alpha subunit				N
OG0001917	1	2	1	GO:0016757:4/4:glycosyltransferase activity				IPR005599:4/4:Family GPI mannosyltransferase				PF03901:4/4:Alg9-like mannosyltransferase family				N
OG0001919	2	1	1													N
OG0001920	1	0	3													N
OG0001921	2	1	1	GO:0004930:2/4:G protein-coupled receptor activity	GO:0007186:2/4:G protein-coupled receptor signaling pathway	GO:0016021:2/4:integral component of membrane		IPR000276:2/4:Family G protein-coupled receptor; rhodopsin-like				PF00001:2/4:7 transmembrane receptor (rhodopsin family)				N
OG0001922	4	0	0					IPR014044:4/4:Domain CAP domain				PF00188:4/4:Cysteine-rich secretory protein family				N
OG0001923	4	0	0	GO:0004523:1/4:RNA-DNA hybrid ribonuclease activity	GO:0003676:1/4:nucleic acid binding			IPR029526:3/4:Domain PiggyBac transposable element-derived protein	IPR002156:1/4:Domain Ribonuclease H domain	IPR001828:1/4:Domain Receptor; ligand binding region		PF13843:3/4:Transposase IS4	PF00075:1/4:RNase H	PF01094:1/4:Receptor family ligand binding region		N
OG0001924	2	1	1													N
OG0001925	2	0	2													N
OG0001926	3	0	1	GO:0016491:3/4:oxidoreductase activity				IPR002347:3/4:Family Short-chain dehydrogenase/reductase SDR				PF00106:3/4:short chain dehydrogenase				N
OG0001927	2	1	1	GO:0000276:4/4:mitochondrial proton-transporting ATP synthase complex; coupling factor F(o)	GO:0015078:4/4:proton transmembrane transporter activity	GO:0015986:4/4:ATP synthesis coupled proton transport		IPR008689:4/4:Family ATP synthase; F0 complex; subunit D; mitochondrial				PF05873:4/4:ATP synthase D chain; mitochondrial (ATP5H)				N
OG0001928	1	0	3													N
OG0001929	1	2	1	GO:0004383:4/4:guanylate cyclase activity	GO:0020037:4/4:heme binding	GO:0006182:4/4:cGMP biosynthetic process	nan&GO:0009190:3/4:cyclic nucleotide biosynthetic process &GO:0035556:3/4:intracellular signal transduction	IPR011645:4/4:Domain Haem NO binding associated	IPR011644:4/4:Domain Heme NO-binding	IPR001054:3/4:Domain Adenylyl cyclase class-3/4/guanylyl cyclase		PF07701:4/4:Heme NO binding associated	PF07700:4/4:Haem-NO-binding	PF00211:3/4:Adenylate and Guanylate cyclase catalytic domain		N
OG0001930	1	1	2	GO:0008146:4/4:sulfotransferase activity				IPR000863:4/4:Domain Sulfotransferase domain				PF00685:4/4:Sulfotransferase domain				N
OG0001931	1	2	1					IPR024964:4/4:Domain CTLH/CRA C-terminal to LisH motif domain	IPR027370:4/4:Domain RING-type zinc-finger; LisH dimerisation motif			PF13445:4/4:RING-type zinc-finger	PF10607:4/4:CTLH/CRA C-terminal to LisH motif domain			N
OG0001932	1	2	1	GO:0006811:4/4:ion transport	GO:0005230:4/4:extracellular ligand-gated ion channel activity	GO:0016021:4/4:integral component of membrane		IPR006202:4/4:Domain Neurotransmitter-gated ion-channel ligand-binding domain				PF02931:4/4:Neurotransmitter-gated ion-channel ligand binding domain				N
OG0001933	1	2	1													N
OG0001934	1	1	2					IPR010562:4/4:Family Haemolymph juvenile hormone binding				PF06585:4/4:Haemolymph juvenile hormone binding protein (JHBP)				N
OG0001935	3	1	0					IPR001781:1/4:Domain Zinc finger; LIM-type				PF00412:1/4:LIM domain				N
OG0001936	2	1	1					IPR000361:3/4:Domain FeS cluster biogenesis				PF01521:3/4:Iron-sulphur cluster biosynthesis				N
OG0001937	2	1	1	GO:0022857:4/4:transmembrane transporter activity	GO:0055085:4/4:transmembrane transport			IPR007603:4/4:Family Choline transporter-like				PF04515:4/4:Plasma-membrane choline transporter				N
OG0001938	2	1	1													N
OG0001939	1	2	1	GO:0016567:4/4:protein ubiquitination	GO:0016021:4/4:integral component of membrane	GO:0061630:4/4:ubiquitin protein ligase activity		IPR018801:4/4:Family E3 ubiquitin-protein ligase TM129				PF10272:4/4:Putative transmembrane protein precursor				N
OG0001940	2	1	1	GO:0016540:4/4:protein autoprocessing	GO:0007267:3/4:cell-cell signaling			IPR001767:4/4:Domain Hedgehog protein; Hint domain	IPR000320:3/4:Domain Hedgehog; N-terminal signalling domain			PF01079:4/4:Hint module	PF01085:3/4:Hedgehog amino-terminal signalling domain			N
OG0001941	4	0	0					IPR028002:1/4:Domain Myb/SANT-like DNA-binding domain 5				PF13873:1/4:Myb/SANT-like DNA-binding domain				N
OG0001942	2	1	1	GO:0003677:2/4:DNA binding				IPR003349:3/4:Domain JmjN domain	IPR003347:3/4:Domain JmjC domain	IPR004198:2/4:Domain Zinc finger; C5HC2-type	nan&IPR001606:2/4:Domain ARID DNA-binding domain&IPR019787:1/4:Domain Zinc finger; PHD-finger	PF02373:3/4:JmjC domain; hydroxylase	PF02375:3/4:jmjN domain	PF02928:2/4:C5HC2 zinc finger	nan&PF01388:2/4:ARID/BRIGHT DNA binding domain&PF00628:1/4:PHD-finger	N
OG0001943	1	1	2	GO:0045735:1/4:nutrient reservoir activity				IPR002530:1/4:Family Zein seed storage protein				PF01559:1/4:Zein seed storage protein				N
OG0001944	2	1	1	GO:0004930:3/4:G protein-coupled receptor activity	GO:0007186:3/4:G protein-coupled receptor signaling pathway	GO:0016021:3/4:integral component of membrane		IPR000832:3/4:Family GPCR; family 2; secretin-like				PF00002:3/4:7 transmembrane receptor (Secretin family)				N
OG0001945	2	1	1	GO:0009166:4/4:nucleotide catabolic process	GO:0016787:4/4:hydrolase activity			IPR008334:4/4:Domain 5'-Nucleotidase; C-terminal	IPR004843:3/4:Domain Calcineurin-like phosphoesterase domain; ApaH type			PF02872:4/4:5'-nucleotidase; C-terminal domain	PF00149:3/4:Calcineurin-like phosphoesterase			N
OG0001946	1	2	1	GO:0005096:3/4:GTPase activator activity				IPR001164:3/4:Domain Arf GTPase activating protein				PF01412:3/4:Putative GTPase activating protein for Arf				N
OG0001947	2	1	1	GO:0003677:2/4:DNA binding				IPR001356:2/4:Domain Homeobox domain				PF00046:2/4:Homeodomain				N
OG0001948	3	1	0					IPR006578:4/4:Domain MADF domain				PF10545:4/4:Alcohol dehydrogenase transcription factor Myb/SANT-like				N
OG0001949	1	1	2	GO:0005388:4/4:P-type calcium transporter activity				IPR004014:4/4:Domain Cation-transporting P-type ATPase; N-terminal	IPR006068:4/4:Domain Cation-transporting P-type ATPase; C-terminal	IPR022141:4/4:Domain Plasma membrane calcium transporting P-type ATPase; C-terminal		PF00122:4/4:E1-E2 ATPase	PF13246:4/4:Cation transport ATPase (P-type)	PF00689:4/4:Cation transporting ATPase; C-terminus	nan&PF08282:4/4:haloacid dehalogenase-like hydrolase&PF00690:4/4:Cation transporter/ATPase; N-terminus&PF12424:4/4:Plasma membrane calcium transporter ATPase C terminal	N
OG0001950	2	1	1	GO:0005975:4/4:carbohydrate metabolic process	GO:0005576:3/4:extracellular region	GO:0008061:3/4:chitin binding		IPR001223:4/4:Domain Glycoside hydrolase family 18; catalytic domain	IPR002557:3/4:Domain Chitin binding domain			PF00704:4/4:Glycosyl hydrolases family 18	PF01607:3/4:Chitin binding Peritrophin-A domain			N
OG0001951	2	1	1	GO:0005524:4/4:ATP binding	GO:0016887:4/4:ATPase			IPR002423:4/4:Family Chaperonin Cpn60/TCP-1 family				PF00118:4/4:TCP-1/cpn60 chaperonin family				N
OG0001952	4	0	0	GO:0016021:4/4:integral component of membrane	GO:0022857:4/4:transmembrane transporter activity	GO:0055085:4/4:transmembrane transport		IPR005828:4/4:Family Major facilitator; sugar transporter-like				PF00083:4/4:Sugar (and other) transporter				N
OG0001953	1	2	1					IPR008496:4/4:Family TMEM222/RTE1				PF05608:4/4:Protein of unknown function (DUF778)				N
OG0001954	1	1	2					IPR027995:4/4:Domain Galactosyltransferase; N-terminal	IPR027791:3/4:Domain Galactosyltransferase; C-terminal			PF13733:4/4:N-terminal region of glycosyl transferase group 7	PF02709:3/4:N-terminal domain of galactosyltransferase			N
OG0001955	2	1	1	GO:0016021:4/4:integral component of membrane				IPR004031:4/4:Family PMP-22/EMP/MP20/Claudin superfamily				PF13903:4/4:PMP-22/EMP/MP20/Claudin tight junction				N
OG0001956	1	1	2	GO:0005634:2/4:nucleus	GO:0008270:2/4:zinc ion binding			IPR013087:2/4:Domain Zinc finger C2H2-type	IPR007052:2/4:Domain CS domain	IPR012934:2/4:Domain Zinc finger; AD-type		PF00096:2/4:Zinc finger; C2H2 type	PF07776:2/4:Zinc-finger associated domain (zf-AD)	PF04969:2/4:CS domain	nan&PF12874:1/4:Zinc-finger of C2H2 type	N
OG0001957	2	1	1	GO:0005525:4/4:GTP binding				IPR006762:4/4:Family Gtr1/RagA G protein				PF04670:4/4:Gtr1/RagA G protein conserved region				N
OG0001958	1	2	1	GO:0001522:4/4:pseudouridine synthesis	GO:0003723:4/4:RNA binding	GO:0009982:4/4:pseudouridine synthase activity	nan&GO:0009451:4/4:RNA modification	IPR020097:4/4:Domain Pseudouridine synthase I; TruA; alpha/beta domain				PF01416:4/4:tRNA pseudouridine synthase				N
OG0001959	1	1	2													N
OG0001960	3	0	1	GO:0004144:3/4:diacylglycerol O-acyltransferase activity	GO:0045017:1/4:glycerolipid biosynthetic process			IPR009721:3/4:Domain O-acyltransferase WSD1; C-terminal	IPR004255:1/4:Domain O-acyltransferase; WSD1; N-terminal			PF06974:3/4:WS/DGAT C-terminal domain	PF03007:1/4:Wax ester synthase-like Acyl-CoA acyltransferase domain			N
OG0001961	1	1	2					IPR011677:3/4:Domain Tectonic domain	IPR010796:2/4:Family B9-type C2 domain			PF07773:3/4:Protein of unknown function (DUF1619)	PF07162:2/4:Ciliary basal body-associated; B9 protein			N
OG0001962	4	0	0					IPR013057:4/4:Domain Amino acid transporter; transmembrane domain				PF01490:4/4:Transmembrane amino acid transporter protein				N
OG0001963	1	2	1					IPR013632:2/4:Domain DNA recombination and repair protein Rad51-like; C-terminal				PF08423:2/4:Rad51				N
OG0001964	4	0	0													N
OG0001965	1	2	1	GO:0004930:4/4:G protein-coupled receptor activity	GO:0007186:4/4:G protein-coupled receptor signaling pathway	GO:0016021:4/4:integral component of membrane		IPR000832:4/4:Family GPCR; family 2; secretin-like				PF00002:4/4:7 transmembrane receptor (Secretin family)				N
OG0001966	1	2	1	GO:0005515:4/4:protein binding				IPR000626:4/4:Domain Ubiquitin-like domain	IPR021925:4/4:Domain Large proline-rich protein BAG6			PF12057:4/4:BCL2-associated athanogene 6	PF00240:4/4:Ubiquitin family			N
OG0001967	1	1	2	GO:0005509:2/4:calcium ion binding				IPR002048:2/4:Domain EF-hand domain				PF13499:2/4:EF-hand domain pair				N
OG0001968	1	2	1					IPR029489:4/4:Domain O-GlcNAc transferase; C-terminal				PF13414:4/4:TPR repeat	PF13844:4/4:Glycosyl transferase family 41	PF13374:4/4:Tetratricopeptide repeat		N
OG0001969	2	1	1					IPR018617:4/4:Domain Ima1; N-terminal domain				PF09779:4/4:Ima1 N-terminal domain				N
OG0001970	1	2	1					IPR013057:4/4:Domain Amino acid transporter; transmembrane domain				PF01490:4/4:Transmembrane amino acid transporter protein				N
OG0001971	1	2	1					IPR002744:3/4:Domain MIP18 family-like				PF01883:3/4:Iron-sulfur cluster assembly protein				N
OG0001972	1	2	1					IPR011677:4/4:Domain Tectonic domain				PF07773:4/4:Protein of unknown function (DUF1619)				N
OG0001973	2	1	1					IPR013098:2/4:Domain Immunoglobulin I-set	IPR013151:2/4:Domain Immunoglobulin			PF13927:4/4:Immunoglobulin domain	PF07679:2/4:Immunoglobulin I-set domain	PF00047:2/4:Immunoglobulin domain		N
OG0001974	2	1	1	GO:0046983:4/4:protein dimerization activity				IPR011598:4/4:Domain Myc-type; basic helix-loop-helix (bHLH) domain				PF00010:4/4:Helix-loop-helix DNA-binding domain				N
OG0001975	2	1	1					IPR013870:4/4:Family Ribosomal protein L37; mitochondrial				PF08561:4/4:Mitochondrial ribosomal protein L37				N
OG0001976	1	2	1	GO:0022857:4/4:transmembrane transporter activity	GO:0055085:4/4:transmembrane transport			IPR011701:4/4:Family Major facilitator superfamily				PF07690:4/4:Major Facilitator Superfamily				N
OG0001977	2	1	1													N
OG0001978	2	1	1	GO:0005085:3/4:guanyl-nucleotide exchange factor activity				IPR000219:3/4:Domain Dbl homology (DH) domain	IPR000651:1/4:Domain Ras-like guanine nucleotide exchange factor; N-terminal			PF00621:3/4:RhoGEF domain	PF00618:1/4:RasGEF N-terminal motif			N
OG0001979	2	1	1					IPR000195:3/4:Domain Rab-GTPase-TBC domain				PF00566:3/4:Rab-GTPase-TBC domain				N
OG0001980	2	1	1					IPR013883:4/4:Domain Transcription factor Iwr1 domain				PF08574:4/4:Transcription factor Iwr1				N
OG0001981	2	1	1					IPR031595:4/4:Domain Protein-only RNase P; C-terminal				PF16953:4/4:Protein-only RNase P				N
OG0001982	2	1	1					IPR026906:3/4:Repeat BspA type Leucine rich repeat region				PF13306:3/4:BspA type Leucine rich repeat region (6 copies)				N
OG0001983	2	1	1	GO:0009058:4/4:biosynthetic process	GO:0030170:4/4:pyridoxal phosphate binding			IPR004839:4/4:Domain Aminotransferase; class I/classII				PF00155:4/4:Aminotransferase class I and II				N
OG0001984	1	0	3	GO:0005515:4/4:protein binding				IPR020683:4/4:Domain Ankyrin repeat-containing domain	IPR002110:4/4:Repeat Ankyrin repeat			PF12796:4/4:Ankyrin repeats (3 copies)	PF13424:3/4:Tetratricopeptide repeat	PF00023:4/4:Ankyrin repeat	nan&PF13637:2/4:Ankyrin repeats (many copies)&PF13374:1/4:Tetratricopeptide repeat&PF13857:1/4:Ankyrin repeats (many copies)&PF13606:1/4:Ankyrin repeat	N
OG0001985	1	1	2	GO:0030431:2/4:sleep	GO:1903818:2/4:positive regulation of voltage-gated potassium channel activity	GO:0032222:2/4:regulation of synaptic transmission; cholinergic		IPR031424:2/4:Family Protein quiver				PF17064:2/4:Sleepless protein				N
OG0001987	1	2	1													N
OG0001988	2	1	1													N
OG0001989	2	1	1	GO:0005634:4/4:nucleus				IPR003889:4/4:Domain FY-rich; C-terminal	IPR003888:4/4:Domain FY-rich; N-terminal			PF05965:4/4:F/Y rich C-terminus	PF05964:4/4:F/Y-rich N-terminus			N
OG0001990	1	2	1	GO:0006468:3/4:protein phosphorylation	GO:0004672:3/4:protein kinase activity			IPR013098:1/4:Domain Immunoglobulin I-set	IPR001245:3/4:Domain Serine-threonine/tyrosine-protein kinase; catalytic domain			PF13927:4/4:Immunoglobulin domain	PF07679:1/4:Immunoglobulin I-set domain	PF07714:3/4:Protein tyrosine and serine/threonine kinase		N
OG0001991	1	1	2													N
OG0001992	1	2	1	GO:0006508:4/4:proteolysis	GO:0004222:4/4:metalloendopeptidase activity			IPR008753:4/4:Domain Peptidase M13; N-terminal domain	IPR018497:4/4:Domain Peptidase M13; C-terminal domain			PF05649:4/4:Peptidase family M13	PF01431:4/4:Peptidase family M13			N
OG0001993	1	1	2					IPR040455:4/4:Domain Atg6; BARA domain	IPR041691:4/4:Domain Atg6/beclin; coiled-coil domain			PF04111:4/4:Apg6 BARA domain	PF17675:4/4:Apg6 coiled-coil region			N
OG0001994	2	1	1	GO:0003676:4/4:nucleic acid binding				IPR000504:4/4:Domain RNA recognition motif domain				PF00076:4/4:RNA recognition motif. (a.k.a. RRM; RBD; or RNP domain)				N
OG0001995	2	1	1					IPR029311:3/4:Domain Coiled-coil domain-containing protein 50; N-terminal				PF15295:3/4:Coiled-coil domain-containing protein 50 N-terminus				N
OG0001996	2	1	1	GO:0005737:4/4:cytoplasm	GO:0004861:4/4:cyclin-dependent protein serine/threonine kinase inhibitor activity	GO:0005634:4/4:nucleus	nan&GO:0000122:4/4:negative regulation of transcription by RNA polymerase II &GO:0017069:4/4:snRNA binding	IPR024872:4/4:Family HEXIM				PF15313:4/4:Hexamethylene bis-acetamide-inducible protein				N
OG0001997	2	1	1					IPR001737:4/4:Family Ribosomal RNA adenine methyltransferase KsgA/Erm				PF00398:4/4:Ribosomal RNA adenine dimethylase				N
OG0001998	1	1	2					IPR002542:1/4:Domain Domain of unknown function DUF19				PF01579:1/4:Domain of unknown function (DUF19)				N
OG0001999	1	2	1	GO:0016021:3/4:integral component of membrane				IPR007237:3/4:Family CD20-like family				PF04103:3/4:CD20-like family				N
OG0002000	1	2	1									PF01135:4/4:Protein-L-isoaspartate(D-aspartate) O-methyltransferase (PCMT)				N
OG0002001	2	2	0									PF13899:4/4:Thioredoxin-like				N
OG0002002	1	1	2	GO:0016021:4/4:integral component of membrane	GO:0022857:4/4:transmembrane transporter activity	GO:0055085:4/4:transmembrane transport		IPR005828:4/4:Family Major facilitator; sugar transporter-like				PF00083:4/4:Sugar (and other) transporter				N
OG0002003	3	1	0	GO:0005515:2/4:protein binding				IPR020683:3/4:Domain Ankyrin repeat-containing domain	IPR002110:2/4:Repeat Ankyrin repeat			PF12796:3/4:Ankyrin repeats (3 copies)	PF00023:2/4:Ankyrin repeat			N
OG0002004	4	0	0													N
OG0002005	2	1	1													N
OG0002006	2	2	0													N
OG0002007	2	1	1	GO:0005524:4/4:ATP binding	GO:1902600:3/4:proton transmembrane transport	GO:0046034:3/4:ATP metabolic process		IPR000194:4/4:Domain ATPase; F1/V1/A1 complex; alpha/beta subunit; nucleotide-binding domain	IPR031686:4/4:Domain ATPsynthase alpha/beta subunit; N-terminal extension	IPR004100:3/4:Domain ATPase; F1/V1/A1 complex; alpha/beta subunit; N-terminal domain		PF00006:4/4:ATP synthase alpha/beta family; nucleotide-binding domain	PF16886:4/4:ATPsynthase alpha/beta subunit N-term extension	PF02874:3/4:ATP synthase alpha/beta family; beta-barrel domain		N
OG0002008	1	1	2	GO:0004140:4/4:dephospho-CoA kinase activity	GO:0005524:4/4:ATP binding	GO:0015937:4/4:coenzyme A biosynthetic process	nan&GO:0003824:1/4:catalytic activity &GO:0009058:1/4:biosynthetic process	IPR001977:4/4:Family Dephospho-CoA kinase	IPR004821:1/4:Domain Cytidyltransferase-like domain			PF01121:4/4:Dephospho-CoA kinase	PF01467:1/4:Cytidylyltransferase-like			N
OG0002009	1	2	1					IPR002049:4/4:Domain Laminin EGF domain	IPR000034:3/4:Domain Laminin IV	IPR008211:1/4:Domain Laminin; N-terminal		PF00053:4/4:Laminin EGF domain	PF00052:3/4:Laminin B (Domain IV)	PF00055:1/4:Laminin N-terminal (Domain VI)		N
OG0002010	1	1	2	GO:0005216:4/4:ion channel activity	GO:0016020:4/4:membrane	GO:0006811:4/4:ion transport	nan&GO:0055085:4/4:transmembrane transport	IPR005821:4/4:Domain Ion transport domain				PF00520:4/4:Ion transport protein				N
OG0002011	1	2	1					IPR025602:4/4:Family BCP1 family				PF13862:4/4:BCCIP				N
OG0002012	2	1	1													N
OG0002014	1	2	1					IPR000618:3/4:Family Insect cuticle protein				PF00379:3/4:Insect cuticle protein				N
OG0002015	2	1	1	GO:0046872:3/4:metal ion binding				IPR006121:3/4:Domain Heavy metal-associated domain; HMA				PF00403:3/4:Heavy-metal-associated domain	PF00702:3/4:haloacid dehalogenase-like hydrolase	PF00122:3/4:E1-E2 ATPase		N
OG0002016	1	0	3	GO:0008270:4/4:zinc ion binding	GO:0008237:4/4:metallopeptidase activity			IPR014782:4/4:Domain Peptidase M1; membrane alanine aminopeptidase	IPR024571:3/4:Domain ERAP1-like C-terminal domain			PF01433:4/4:Peptidase family M1 domain	PF17900:3/4:Peptidase M1 N-terminal domain	PF11838:3/4:ERAP1-like C-terminal domain		N
OG0002017	4	0	0	GO:0004523:1/4:RNA-DNA hybrid ribonuclease activity	GO:0003676:1/4:nucleic acid binding			IPR002156:1/4:Domain Ribonuclease H domain				PF00075:1/4:RNase H				N
OG0002018	1	2	1	GO:0003677:4/4:DNA binding	GO:0006383:4/4:transcription by RNA polymerase III	GO:0005666:4/4:RNA polymerase III complex		IPR007811:4/4:Family DNA-directed RNA polymerase III subunit RPC4				PF05132:4/4:RNA polymerase III RPC4				N
OG0002019	4	0	0					IPR022776:1/4:Domain TRM13/UPF0224 family; U11-48K-like CHHC zinc finger domain				PF05253:1/4:U11-48K-like CHHC zinc finger				N
OG0002020	1	1	2													N
OG0002021	1	1	2	GO:0003677:4/4:DNA binding				IPR007125:4/4:Domain Histone H2A/H2B/H3	IPR032454:3/4:Domain Histone H2A; C-terminal domain			PF00125:4/4:Core histone H2A/H2B/H3/H4	PF16211:3/4:C-terminus of histone H2A			N
OG0002022	2	1	1	GO:0004560:4/4:alpha-L-fucosidase activity	GO:0005975:4/4:carbohydrate metabolic process			IPR031919:4/4:Domain Alpha-L-fucosidase; C-terminal	IPR000933:4/4:Family Glycoside hydrolase; family 29			PF16757:4/4:Alpha-L-fucosidase C-terminal domain	PF01120:4/4:Alpha-L-fucosidase			N
OG0002023	2	1	1					IPR019339:4/4:Domain CBF1-interacting co-repressor CIR; N-terminal domain				PF10197:4/4:N-terminal domain of CBF1 interacting co-repressor CIR				N
OG0002024	1	2	1	GO:0016791:4/4:phosphatase activity				IPR001932:4/4:Domain PPM-type phosphatase domain				PF00481:4/4:Protein phosphatase 2C				N
OG0002025	1	2	1	GO:0006468:4/4:protein phosphorylation	GO:0005524:4/4:ATP binding	GO:0004672:4/4:protein kinase activity	nan&GO:0005515:3/4:protein binding	IPR000959:3/4:Domain POLO box domain	IPR000719:4/4:Domain Protein kinase domain			PF00659:3/4:POLO box duplicated region	PF00069:4/4:Protein kinase domain			N
OG0002026	1	2	1					IPR000618:4/4:Family Insect cuticle protein				PF00379:4/4:Insect cuticle protein				N
OG0002027	2	1	1	GO:0003677:3/4:DNA binding				IPR001781:3/4:Domain Zinc finger; LIM-type	IPR001356:3/4:Domain Homeobox domain			PF00412:3/4:LIM domain	PF00046:3/4:Homeodomain			N
OG0002028	1	2	1													N
OG0002029	1	2	1	GO:0004415:4/4:hyalurononglucosaminidase activity	GO:0005975:4/4:carbohydrate metabolic process			IPR018155:4/4:Family Hyaluronidase				PF01630:4/4:Hyaluronidase				N
OG0002030	1	2	1	GO:0070403:4/4:NAD+ binding				IPR003000:4/4:Family Sirtuin family				PF02146:4/4:Sir2 family				N
OG0002031	1	1	2	GO:0005975:4/4:carbohydrate metabolic process	GO:0004553:4/4:hydrolase activity; hydrolyzing O-glycosyl compounds	GO:0004252:1/4:serine-type endopeptidase activity	nan&GO:0006465:1/4:signal peptide processing	IPR006102:4/4:Domain Glycoside hydrolase; family 2; immunoglobulin-like beta-sandwich	IPR041625:3/4:Domain Beta-mannosidase; Ig-fold domain	IPR006104:3/4:Domain Glycosyl hydrolases family 2; sugar binding domain	nan&IPR041447:2/4:Domain Mannosidase Ig/CBM-like domain&IPR019533:1/4:Domain Peptidase S26&IPR006103:2/4:Domain Glycoside hydrolase family 2; catalytic domain	PF00703:4/4:Glycosyl hydrolases family 2	PF17753:3/4:Ig-fold domain	PF02837:3/4:Glycosyl hydrolases family 2; sugar binding domain	nan&PF17786:2/4:Mannosidase Ig/CBM-like domain&PF10502:1/4:Signal peptidase; peptidase S26 &PF02836:2/4:Glycosyl hydrolases family 2; TIM barrel domain	N
OG0002032	2	1	1					IPR001910:4/4:Domain Inosine/uridine-preferring nucleoside hydrolase domain				PF01156:4/4:Inosine-uridine preferring nucleoside hydrolase				N
OG0002033	2	1	1					IPR018791:3/4:Family UV radiation resistance protein/autophagy-related protein 14				PF10186:3/4:Vacuolar sorting 38 and autophagy-related subunit 14				N
OG0002034	1	2	1					IPR013098:1/4:Domain Immunoglobulin I-set	IPR013106:1/4:Domain Immunoglobulin V-set domain	IPR013151:1/4:Domain Immunoglobulin		PF13927:4/4:Immunoglobulin domain	PF07679:1/4:Immunoglobulin I-set domain	PF07686:1/4:Immunoglobulin V-set domain	nan&PF00047:1/4:Immunoglobulin domain	N
OG0002035	4	0	0	GO:0006508:4/4:proteolysis	GO:0004185:4/4:serine-type carboxypeptidase activity			IPR001563:4/4:Family Peptidase S10; serine carboxypeptidase				PF00450:4/4:Serine carboxypeptidase				N
OG0002036	1	2	1	GO:0071203:4/4:WASH complex				IPR019393:4/4:Family WASH complex; subunit strumpellin				PF10266:4/4:Hereditary spastic paraplegia protein strumpellin				N
OG0002037	3	0	1	GO:0005515:3/4:protein binding				IPR001810:3/4:Domain F-box domain				PF00646:3/4:F-box domain				N
OG0002038	2	1	1					IPR010357:4/4:Domain Thioredoxin domain-containing protein 17-like domain				PF06110:4/4:Eukaryotic protein of unknown function (DUF953)				N
OG0002039	1	2	1					IPR013151:2/4:Domain Immunoglobulin				PF00047:2/4:Immunoglobulin domain				N
OG0002040	2	1	1	GO:0006468:4/4:protein phosphorylation	GO:0005524:4/4:ATP binding	GO:0004672:4/4:protein kinase activity		IPR000719:4/4:Domain Protein kinase domain				PF00069:4/4:Protein kinase domain				N
OG0002041	2	1	1	GO:0005515:3/4:protein binding	GO:0005216:2/4:ion channel activity	GO:0016020:2/4:membrane	nan&GO:0006811:2/4:ion transport &GO:0055085:2/4:transmembrane transport	IPR020683:3/4:Domain Ankyrin repeat-containing domain	IPR002110:3/4:Repeat Ankyrin repeat	IPR005821:2/4:Domain Ion transport domain		PF12796:3/4:Ankyrin repeats (3 copies)	PF00023:2/4:Ankyrin repeat	PF13606:3/4:Ankyrin repeat	nan&PF13637:2/4:Ankyrin repeats (many copies)&PF00520:2/4:Ion transport protein	N
OG0002042	2	1	1	GO:0016491:4/4:oxidoreductase activity				IPR002347:4/4:Family Short-chain dehydrogenase/reductase SDR				PF00106:4/4:short chain dehydrogenase				N
OG0002043	2	1	1													N
OG0002044	1	2	1	GO:0003824:4/4:catalytic activity	GO:0030170:4/4:pyridoxal phosphate binding	GO:0030151:4/4:molybdenum ion binding		IPR005302:4/4:Domain Molybdenum cofactor sulfurase; C-terminal	IPR005303:4/4:Domain MOSC; N-terminal beta barrel	IPR000192:3/4:Domain Aminotransferase class V domain		PF03476:4/4:MOSC N-terminal beta barrel domain	PF03473:4/4:MOSC domain	PF00266:3/4:Aminotransferase class-V		N
OG0002045	4	0	0													N
OG0002046	4	0	0					IPR001888:1/4:Family Transposase; type 1	IPR007588:1/4:Domain Zinc finger; FLYWCH-type			PF01359:1/4:Transposase (partial DDE domain)	PF04500:1/4:FLYWCH zinc finger domain			N
OG0002047	1	2	1	GO:0005634:3/4:nucleus	GO:0003676:3/4:nucleic acid binding			IPR018846:4/4:Domain Cleavage/polyadenylation specificity factor; A subunit; N-terminal	IPR004871:3/4:Domain Cleavage/polyadenylation specificity factor; A subunit; C-terminal			PF10433:4/4:Mono-functional DNA-alkylating methyl methanesulfonate N-term	PF03178:3/4:CPSF A subunit region			N
OG0002048	4	0	0					IPR013907:1/4:Family Sds3-like	IPR006612:1/4:Domain THAP-type zinc finger	IPR001828:1/4:Domain Receptor; ligand binding region		PF01094:1/4:Receptor family ligand binding region	PF08598:1/4:Sds3-like	PF05485:1/4:THAP domain		N
OG0002049	4	0	0													N
OG0002051	1	3	0													N
OG0002052	1	2	1	GO:0016592:4/4:mediator complex	GO:0006357:4/4:regulation of transcription by RNA polymerase II	GO:0003712:4/4:transcription coregulator activity		IPR019364:4/4:Family Mediator complex; subunit Med8; fungi/metazoa				PF10232:4/4:Mediator of RNA polymerase II transcription complex subunit 8				N
OG0002053	1	1	2	GO:0030286:4/4:dynein complex	GO:0007017:4/4:microtubule-based process			IPR001372:4/4:Family Dynein light chain; type 1/2				PF01221:4/4:Dynein light chain type 1				N
OG0002054	2	1	1													N
OG0002055	2	1	1	GO:0005515:4/4:protein binding				IPR001680:4/4:Repeat WD40 repeat				PF00400:4/4:WD domain; G-beta repeat				N
OG0002056	1	1	2	GO:0003735:4/4:structural constituent of ribosome	GO:0005840:4/4:ribosome	GO:0006412:4/4:translation		IPR000266:4/4:Family Ribosomal protein S17/S11	IPR032440:4/4:Domain 40S ribosomal protein S11; N-terminal			PF16205:4/4:Ribosomal_S17 N-terminal	PF00366:4/4:Ribosomal protein S17			N
OG0002057	3	0	1	GO:0003677:4/4:DNA binding				IPR004210:4/4:Domain BESS motif	IPR006578:4/4:Domain MADF domain			PF10545:4/4:Alcohol dehydrogenase transcription factor Myb/SANT-like	PF02944:4/4:BESS motif			N
OG0002058	1	2	1	GO:0005515:4/4:protein binding				IPR000626:4/4:Domain Ubiquitin-like domain				PF00240:4/4:Ubiquitin family				N
OG0002059	1	2	1					IPR025066:1/4:Family Coiled-coil domain-containing protein 174-like				PF13300:1/4:Domain of unknown function (DUF4078)				N
OG0002060	1	2	1					IPR003323:4/4:Domain OTU domain				PF02338:4/4:OTU-like cysteine protease				N
OG0002061	1	1	2	GO:0022857:1/4:transmembrane transporter activity	GO:0055085:1/4:transmembrane transport			IPR000608:3/4:Domain Ubiquitin-conjugating enzyme E2	IPR011701:1/4:Family Major facilitator superfamily			PF00179:3/4:Ubiquitin-conjugating enzyme	PF07690:1/4:Major Facilitator Superfamily			N
OG0002062	2	1	1	GO:0007165:1/4:signal transduction				IPR000980:3/4:Domain SH2 domain	IPR015042:3/4:Domain BPS (Between PH and SH2) domain	IPR000159:1/4:Domain Ras-associating (RA) domain		PF00017:3/4:SH2 domain	PF08947:3/4:BPS (Between PH and SH2)	PF00788:1/4:Ras association (RalGDS/AF-6) domain		N
OG0002063	1	2	1	GO:0016491:3/4:oxidoreductase activity				IPR002347:3/4:Family Short-chain dehydrogenase/reductase SDR				PF00106:3/4:short chain dehydrogenase				N
OG0002064	2	1	1													N
OG0002065	1	1	2					IPR002049:2/4:Domain Laminin EGF domain	IPR019383:3/4:Domain Golgin subfamily A member 7/ERF4	IPR002165:2/4:Repeat Plexin repeat	nan&IPR013111:1/4:Domain EGF-like domain; extracellular	PF13854:2/4:Kelch motif	PF00053:2/4:Laminin EGF domain	PF01437:2/4:Plexin repeat	nan&PF10256:3/4:Golgin subfamily A member 7/ERF4 family&PF13415:2/4:Galactose oxidase; central domain&PF07974:1/4:EGF-like domain	N
OG0002066	1	2	1	GO:0005216:4/4:ion channel activity	GO:0016020:4/4:membrane	GO:0006811:4/4:ion transport	nan&GO:0055085:4/4:transmembrane transport	IPR005821:4/4:Domain Ion transport domain	IPR032406:2/4:Domain Cyclic nucleotide-gated channel; C-terminal leucine zipper domain	IPR000595:2/4:Domain Cyclic nucleotide-binding domain		PF00520:4/4:Ion transport protein	PF00027:2/4:Cyclic nucleotide-binding domain	PF16526:2/4:C-terminal leucine zipper domain of cyclic nucleotide-gated channels		N
OG0002067	2	1	1	GO:0005615:4/4:extracellular space	GO:0004866:2/4:endopeptidase inhibitor activity			IPR011626:4/4:Domain Alpha-macroglobulin-like; TED domain	IPR022041:4/4:Domain Farnesoic acid O-methyl transferase	IPR001599:2/4:Domain Alpha-2-macroglobulin	nan&IPR011625:2/4:Domain Alpha-2-macroglobulin; bait region domain	PF12248:4/4:Farnesoic acid 0-methyl transferase	PF07678:4/4:A-macroglobulin TED domain	PF07703:2/4:Alpha-2-macroglobulin bait region domain	nan&PF00207:2/4:Alpha-2-macroglobulin family	N
OG0002068	2	1	1													N
OG0002069	2	1	1	GO:0004000:4/4:adenosine deaminase activity	GO:0003723:4/4:RNA binding	GO:0006396:4/4:RNA processing		IPR014720:4/4:Domain Double-stranded RNA-binding domain	IPR002466:4/4:Domain Adenosine deaminase/editase	IPR029526:1/4:Domain PiggyBac transposable element-derived protein		PF00035:4/4:Double-stranded RNA binding motif	PF02137:4/4:Adenosine-deaminase (editase) domain	PF13843:1/4:Transposase IS4		N
OG0002070	1	2	1					IPR001910:4/4:Domain Inosine/uridine-preferring nucleoside hydrolase domain				PF01156:4/4:Inosine-uridine preferring nucleoside hydrolase				N
OG0002071	1	2	1	GO:0005515:3/4:protein binding	GO:0046872:2/4:metal ion binding			IPR001258:3/4:Repeat NHL repeat	IPR018957:2/4:Domain Zinc finger; C3HC4 RING-type			PF01436:3/4:NHL repeat	PF00097:2/4:Zinc finger; C3HC4 type (RING finger)			N
OG0002072	2	1	1					IPR012919:4/4:Domain SUN domain				PF07738:4/4:Sad1 / UNC-like C-terminal				N
OG0002073	4	0	0					IPR028002:2/4:Domain Myb/SANT-like DNA-binding domain 5				PF13873:2/4:Myb/SANT-like DNA-binding domain				N
OG0002074	2	1	1	GO:0007165:3/4:signal transduction				IPR000159:3/4:Domain Ras-associating (RA) domain	IPR001849:1/4:Domain Pleckstrin homology domain			PF00788:3/4:Ras association (RalGDS/AF-6) domain	PF00169:1/4:PH domain			N
OG0002075	2	1	1	GO:0005515:4/4:protein binding	GO:0016020:2/4:membrane	GO:0016757:2/4:glycosyltransferase activity		IPR000900:4/4:Repeat Nebulin repeat	IPR001452:4/4:Domain SH3 domain	IPR001781:4/4:Domain Zinc finger; LIM-type	nan&IPR003378:2/4:Family Fringe-like	PF00880:4/4:Nebulin repeat	PF00018:4/4:SH3 domain	PF00412:4/4:LIM domain	nan&PF02434:2/4:Fringe-like	N
OG0002076	3	1	0					IPR006593:4/4:Domain Cytochrome b561/ferric reductase transmembrane				PF03188:4/4:Eukaryotic cytochrome b561				N
OG0002077	1	2	1					IPR013057:4/4:Domain Amino acid transporter; transmembrane domain				PF01490:4/4:Transmembrane amino acid transporter protein				N
OG0002078	1	2	1					IPR031794:3/4:Domain Hyaluronan-mediated motility receptor; C-terminal				PF15908:3/4:Hyaluronan mediated motility receptor C-terminal				N
OG0002079	1	1	2	GO:0006468:4/4:protein phosphorylation	GO:0005524:4/4:ATP binding	GO:0004672:4/4:protein kinase activity		IPR000719:4/4:Domain Protein kinase domain				PF00069:4/4:Protein kinase domain				N
OG0002080	2	1	1					IPR004853:4/4:Domain Sugar phosphate transporter domain				PF03151:4/4:Triose-phosphate Transporter family				N
OG0002081	2	1	1					IPR007863:4/4:Domain Peptidase M16; C-terminal	IPR011765:3/4:Domain Peptidase M16; N-terminal			PF05193:4/4:Peptidase M16 inactive domain	PF00675:3/4:Insulinase (Peptidase family M16)			N
OG0002082	2	1	1													N
OG0002083	4	0	0													N
OG0002084	1	2	1	GO:0003924:4/4:GTPase activity	GO:0005525:4/4:GTP binding			IPR000795:4/4:Domain Translational (tr)-type GTP-binding domain				PF00009:4/4:Elongation factor Tu GTP binding domain				N
OG0002085	1	2	1	GO:0004371:4/4:glycerone kinase activity	GO:0006071:4/4:glycerol metabolic process			IPR004006:4/4:Domain DhaK domain	IPR004007:3/4:Domain DhaL domain			PF02733:4/4:Dak1 domain	PF02734:3/4:DAK2 domain			N
OG0002086	1	1	2					IPR032682:3/4:Domain Condensin complex subunit 1; C-terminal				PF12717:3/4:non-SMC mitotic condensation complex subunit 1				N
OG0002087	2	1	1	GO:0005845:1/4:mRNA cap binding complex	GO:0003723:1/4:RNA binding	GO:0106005:1/4:RNA 5'-cap (guanine-N7)-methylation		IPR028271:1/4:Family RNA guanine-N7 methyltransferase activating subunit				PF15320:1/4:mRNA cap methylation; RNMT-activating mini protein				N
OG0002088	2	1	1	GO:0000276:4/4:mitochondrial proton-transporting ATP synthase complex; coupling factor F(o)	GO:0015078:4/4:proton transmembrane transporter activity	GO:0015986:4/4:ATP synthesis coupled proton transport		IPR008387:4/4:Family ATP synthase-coupling factor 6; mitochondrial				PF05511:4/4:Mitochondrial ATP synthase coupling factor 6				N
OG0002089	2	1	1					IPR001507:4/4:Domain Zona pellucida domain				PF00100:4/4:Zona pellucida-like domain				N
OG0002090	1	2	1					IPR014720:4/4:Domain Double-stranded RNA-binding domain				PF00035:4/4:Double-stranded RNA binding motif				N
OG0002091	2	1	1	GO:0006298:2/4:mismatch repair	GO:0005524:2/4:ATP binding	GO:0030983:2/4:mismatched DNA binding		IPR013507:2/4:Domain DNA mismatch repair protein; S5 domain 2-like	IPR032189:2/4:Domain DNA mismatch repair protein Mlh1; C-terminal			PF01119:2/4:DNA mismatch repair protein; C-terminal domain	PF16413:2/4:DNA mismatch repair protein Mlh1 C-terminus	PF13589:2/4:Histidine kinase-; DNA gyrase B-; and HSP90-like ATPase		N
OG0002092	1	2	1	GO:0003677:3/4:DNA binding				IPR003654:3/4:Domain OAR domain	IPR001356:3/4:Domain Homeobox domain			PF03826:3/4:OAR motif	PF00046:3/4:Homeodomain			N
OG0002093	1	2	1					IPR018108:4/4:Repeat Mitochondrial substrate/solute carrier				PF00153:4/4:Mitochondrial carrier protein				N
OG0002094	2	1	1					IPR020309:4/4:Family Uncharacterised protein family; CD034/YQF4				PF11027:4/4:Protein of unknown function (DUF2615)				N
OG0002095	2	1	1													N
OG0002096	1	1	2													N
OG0002097	4	0	0	GO:0030246:2/4:carbohydrate binding				IPR000922:2/4:Domain D-galactoside/L-rhamnose binding SUEL lectin domain				PF02140:2/4:Galactose binding lectin domain				N
OG0002098	1	2	1					IPR021419:4/4:Domain Mediator of RNA polymerase II transcription subunit 25; von Willebrand factor type A domain	IPR021394:4/4:Domain Mediator complex; subunit Med25; PTOV domain			PF11265:4/4:Mediator complex subunit 25 von Willebrand factor type A	PF11232:4/4:Mediator complex subunit 25 PTOV activation and synapsin 2			N
OG0002099	2	1	1									PF11969:4/4:Scavenger mRNA decapping enzyme C-term binding				N
OG0002101	1	2	1	GO:0003755:4/4:peptidyl-prolyl cis-trans isomerase activity	GO:0005515:3/4:protein binding			IPR001179:4/4:Domain FKBP-type peptidyl-prolyl cis-trans isomerase domain	IPR019734:2/4:Repeat Tetratricopeptide repeat	IPR001440:1/4:Repeat Tetratricopeptide repeat 1	nan&IPR013105:1/4:Repeat Tetratricopeptide repeat 2	PF00254:4/4:FKBP-type peptidyl-prolyl cis-trans isomerase	PF13181:2/4:Tetratricopeptide repeat	PF13432:1/4:Tetratricopeptide repeat	nan&PF00515:1/4:Tetratricopeptide repeat&PF07719:1/4:Tetratricopeptide repeat	N
OG0002102	1	2	1	GO:0008484:4/4:sulfuric ester hydrolase activity				IPR000917:4/4:Domain Sulfatase; N-terminal				PF00884:4/4:Sulfatase				N
OG0002103	4	0	0	GO:0016787:1/4:hydrolase activity				IPR000086:1/4:Domain NUDIX hydrolase domain				PF00293:1/4:NUDIX domain				N
OG0002104	2	1	1	GO:0003824:3/4:catalytic activity				IPR013650:4/4:Domain ATP-grasp fold; succinyl-CoA synthetase-type	IPR005811:3/4:Domain ATP-citrate lyase/succinyl-CoA ligase			PF08442:4/4:ATP-grasp domain	PF00549:3/4:CoA-ligase			N
OG0002106	1	2	1	GO:0006468:3/4:protein phosphorylation	GO:0005524:3/4:ATP binding	GO:0004672:3/4:protein kinase activity		IPR000719:3/4:Domain Protein kinase domain				PF00069:3/4:Protein kinase domain				N
OG0002107	2	1	1	GO:0003677:2/4:DNA binding				IPR004210:2/4:Domain BESS motif				PF02944:2/4:BESS motif				N
OG0002108	2	1	1	GO:0016021:3/4:integral component of membrane				IPR018499:3/4:Family Tetraspanin/Peripherin				PF00335:3/4:Tetraspanin family				N
OG0002109	2	1	1	GO:0008270:4/4:zinc ion binding				IPR000433:4/4:Domain Zinc finger; ZZ-type	IPR008598:4/4:Domain Drought induced 19 protein type; zinc-binding domain			PF05605:4/4:Drought induced 19 protein (Di19); zinc-binding	PF00569:4/4:Zinc finger; ZZ type			N
OG0002110	1	2	1	GO:0006355:3/4:regulation of transcription; DNA-templated	GO:0005634:3/4:nucleus	GO:0008270:3/4:zinc ion binding		IPR002515:3/4:Repeat Zinc finger; C2H2C-type				PF01530:3/4:Zinc finger; C2HC type				N
OG0002111	1	2	1	GO:1902600:4/4:proton transmembrane transport	GO:0033179:4/4:proton-transporting V-type ATPase; V0 domain	GO:0015078:4/4:proton transmembrane transporter activity		IPR002490:4/4:Family V-type ATPase; V0 complex; 116kDa subunit family				PF01496:4/4:V-type ATPase 116kDa subunit family				N
OG0002112	2	1	1	GO:0003735:3/4:structural constituent of ribosome	GO:0005840:3/4:ribosome	GO:0006412:3/4:translation		IPR023611:3/4:Domain Ribosomal protein S23/S25; mitochondrial				PF10484:3/4:Mitochondrial ribosomal protein S23				N
OG0002113	1	2	1													N
OG0002114	1	2	1					IPR003903:4/4:Conserved_site Ubiquitin interacting motif	IPR002035:3/4:Domain von Willebrand factor; type A			PF02809:4/4:Ubiquitin interaction motif	PF13519:3/4:von Willebrand factor type A domain			N
OG0002115	2	1	1					IPR000618:4/4:Family Insect cuticle protein				PF00379:4/4:Insect cuticle protein				N
OG0002116	2	1	1													N
OG0002117	2	1	1	GO:0016627:3/4:oxidoreductase activity; acting on the CH-CH group of donors	GO:0050660:3/4:flavin adenine dinucleotide binding			IPR009075:3/4:Domain Acyl-CoA dehydrogenase/oxidase C-terminal	IPR006091:3/4:Domain Acyl-CoA oxidase/dehydrogenase; central domain	IPR013786:3/4:Domain Acyl-CoA dehydrogenase/oxidase; N-terminal		PF02771:3/4:Acyl-CoA dehydrogenase; N-terminal domain	PF00441:3/4:Acyl-CoA dehydrogenase; C-terminal domain	PF02770:3/4:Acyl-CoA dehydrogenase; middle domain		N
OG0002118	3	1	0													N
OG0002119	2	2	0	GO:0003924:4/4:GTPase activity	GO:0005525:4/4:GTP binding			IPR001806:4/4:Family Small GTPase				PF00071:4/4:Ras family				N
OG0002120	1	2	1	GO:0006355:3/4:regulation of transcription; DNA-templated	GO:0003677:3/4:DNA binding			IPR008422:3/4:Domain Homeobox KN domain				PF05920:3/4:Homeobox KN domain				N
OG0002121	3	0	1													N
OG0002123	4	0	0					IPR008160:1/4:Repeat Collagen triple helix repeat				PF01391:1/4:Collagen triple helix repeat (20 copies)				N
OG0002124	1	2	1					IPR013087:4/4:Domain Zinc finger C2H2-type				PF00096:4/4:Zinc finger; C2H2 type	PF13894:3/4:C2H2-type zinc finger	PF12874:2/4:Zinc-finger of C2H2 type		N
OG0002125	1	1	2	GO:0006468:3/4:protein phosphorylation	GO:0005524:3/4:ATP binding	GO:0004672:3/4:protein kinase activity		IPR000719:3/4:Domain Protein kinase domain	IPR000195:2/4:Domain Rab-GTPase-TBC domain			PF00069:3/4:Protein kinase domain	PF00566:2/4:Rab-GTPase-TBC domain			N
OG0002126	2	1	1					IPR015425:4/4:Domain Formin; FH2 domain				PF02181:4/4:Formin Homology 2 Domain				N
OG0002127	2	1	1													N
OG0002128	2	1	1	GO:0043015:2/4:gamma-tubulin binding				IPR040457:2/4:Domain Gamma tubulin complex component; C-terminal	IPR041470:1/4:Domain Gamma tubulin complex component protein; N-terminal			PF04130:2/4:Gamma tubulin complex component C-terminal	PF17681:1/4:Gamma tubulin complex component N-terminal			N
OG0002129	1	1	2													N
OG0002130	2	1	1													N
OG0002131	2	1	1	GO:0004383:4/4:guanylate cyclase activity	GO:0009190:4/4:cyclic nucleotide biosynthetic process	GO:0035556:4/4:intracellular signal transduction	nan&GO:0006182:4/4:cGMP biosynthetic process	IPR011645:4/4:Domain Haem NO binding associated	IPR001054:4/4:Domain Adenylyl cyclase class-3/4/guanylyl cyclase			PF07701:4/4:Heme NO binding associated	PF00211:4/4:Adenylate and Guanylate cyclase catalytic domain			N
OG0002132	2	1	1	GO:0005634:3/4:nucleus	GO:0005515:3/4:protein binding			IPR019787:2/4:Domain Zinc finger; PHD-finger	IPR001214:3/4:Domain SET domain	IPR003889:3/4:Domain FY-rich; C-terminal	nan&IPR003888:3/4:Domain FY-rich; N-terminal	PF00628:2/4:PHD-finger	PF05965:3/4:F/Y rich C-terminus	PF05964:3/4:F/Y-rich N-terminus	nan&PF00856:3/4:SET domain&PF13771:2/4:PHD-like zinc-binding domain&PF13832:2/4:PHD-zinc-finger like domain	N
OG0002134	1	2	1	GO:0008080:3/4:N-acetyltransferase activity				IPR000182:3/4:Domain GNAT domain				PF00583:3/4:Acetyltransferase (GNAT) family				N
OG0002135	1	2	1	GO:0016746:4/4:acyltransferase activity				IPR002123:4/4:Domain Phospholipid/glycerol acyltransferase				PF01553:4/4:Acyltransferase				N
OG0002136	1	2	1					IPR009071:4/4:Domain High mobility group box domain				PF00505:4/4:HMG (high mobility group) box	PF09011:3/4:HMG-box domain			N
OG0002137	1	2	1	GO:0008137:4/4:NADH dehydrogenase (ubiquinone) activity				IPR001268:4/4:Domain NADH:ubiquinone oxidoreductase; 30kDa subunit				PF00329:4/4:Respiratory-chain NADH dehydrogenase; 30 Kd subunit				N
OG0002138	2	1	1	GO:0005515:4/4:protein binding	GO:0004930:3/4:G protein-coupled receptor activity	GO:0007186:3/4:G protein-coupled receptor signaling pathway	nan&GO:0016021:3/4:integral component of membrane	IPR002172:3/4:Repeat Low-density lipoprotein (LDL) receptor class A repeat	IPR001611:3/4:Repeat Leucine-rich repeat	IPR000276:3/4:Family G protein-coupled receptor; rhodopsin-like		PF00057:3/4:Low-density lipoprotein receptor domain class A	PF13855:3/4:Leucine rich repeat	PF00001:3/4:7 transmembrane receptor (rhodopsin family)	nan&PF00560:1/4:Leucine Rich Repeat	N
OG0002139	2	1	1	GO:0016459:1/4:myosin complex	GO:0003774:1/4:motor activity	GO:0005515:1/4:protein binding	nan&GO:0005524:1/4:ATP binding	IPR019527:3/4:Domain RZZ complex; subunit KNTC1/ROD; C-terminal	IPR000048:1/4:Binding_site IQ motif; EF-hand binding site	IPR001609:1/4:Domain Myosin head; motor domain		PF10493:3/4:Rough deal protein C-terminal region	PF00612:1/4:IQ calmodulin-binding motif	PF00063:1/4:Myosin head (motor domain)		N
OG0002140	2	1	1	GO:0016787:3/4:hydrolase activity				IPR004843:3/4:Domain Calcineurin-like phosphoesterase domain; ApaH type	IPR005101:1/4:Domain Cryptochrome/DNA photolyase; FAD-binding domain			PF00149:3/4:Calcineurin-like phosphoesterase	PF03441:1/4:FAD binding domain of DNA photolyase			N
OG0002141	2	1	1	GO:0001522:4/4:pseudouridine synthesis	GO:0042254:4/4:ribosome biogenesis			IPR007504:4/4:Family H/ACA ribonucleoprotein complex; subunit Gar1/Naf1				PF04410:4/4:Gar1/Naf1 RNA binding region				N
OG0002142	1	1	2					IPR019399:4/4:Family Parkin co-regulated protein				PF10274:4/4:Parkin co-regulated protein				N
OG0002143	1	1	2					IPR010625:3/4:Domain CHCH				PF06747:3/4:CHCH domain				N
OG0002144	1	1	2	GO:0033130:3/4:acetylcholine receptor binding	GO:0043495:3/4:protein-membrane adaptor activity	GO:0007268:3/4:chemical synaptic transmission		IPR019568:3/4:Domain Rapsyn; myristoylation/linker region; N-terminal				PF10579:3/4:Rapsyn N-terminal myristoylation and linker region				N
OG0002145	2	1	1	GO:0003676:4/4:nucleic acid binding				IPR000467:4/4:Domain G-patch domain	IPR041367:3/4:Domain E3 ligase; CCCH-type zinc finger			PF01585:4/4:G-patch domain	PF18044:3/4:CCCH-type zinc finger			N
OG0002146	1	2	1	GO:0022857:3/4:transmembrane transporter activity	GO:0016020:3/4:membrane	GO:0055085:3/4:transmembrane transport		IPR002293:3/4:Family Amino acid/polyamine transporter I				PF13520:3/4:Amino acid permease				N
OG0002147	1	1	2					IPR019787:3/4:Domain Zinc finger; PHD-finger	IPR006565:2/4:Domain Bromodomain associated domain			PF00628:3/4:PHD-finger	PF07524:2/4:Bromodomain associated			N
OG0002148	2	1	1	GO:0003723:4/4:RNA binding				IPR004088:4/4:Domain K Homology domain; type 1	IPR025721:4/4:Domain Exosome complex component; N-terminal domain			PF14382:4/4:Exosome complex exonuclease RRP4 N-terminal region	PF15985:4/4:KH domain			N
OG0002149	4	0	0													N
OG0002150	2	1	1	GO:0003924:4/4:GTPase activity	GO:0005525:4/4:GTP binding			IPR006689:4/4:Family Small GTPase superfamily; ARF/SAR type				PF00025:4/4:ADP-ribosylation factor family				N
OG0002151	2	1	1	GO:0070615:3/4:nucleosome-dependent ATPase activity	GO:0005524:3/4:ATP binding	GO:0046872:1/4:metal ion binding		IPR000330:3/4:Domain SNF2; N-terminal	IPR001650:3/4:Domain Helicase; C-terminal	IPR018957:1/4:Domain Zinc finger; C3HC4 RING-type		PF00271:3/4:Helicase conserved C-terminal domain	PF00176:3/4:SNF2-related domain	PF13920:1/4:Zinc finger; C3HC4 type (RING finger)	nan&PF00097:1/4:Zinc finger; C3HC4 type (RING finger)	N
OG0002152	2	1	1	GO:0016579:3/4:protein deubiquitination	GO:0004843:3/4:thiol-dependent deubiquitinase			IPR001394:3/4:Domain Peptidase C19; ubiquitin carboxyl-terminal hydrolase				PF00443:3/4:Ubiquitin carboxyl-terminal hydrolase				N
OG0002153	1	2	1	GO:0006508:4/4:proteolysis	GO:0004222:4/4:metalloendopeptidase activity			IPR008753:4/4:Domain Peptidase M13; N-terminal domain	IPR018497:4/4:Domain Peptidase M13; C-terminal domain			PF05649:4/4:Peptidase family M13	PF01431:4/4:Peptidase family M13			N
OG0002154	2	1	1	GO:0006812:4/4:cation transport	GO:0016021:4/4:integral component of membrane	GO:0015299:4/4:solute:proton antiporter activity	nan&GO:0055085:4/4:transmembrane transport	IPR006153:4/4:Domain Cation/H+ exchanger				PF00999:4/4:Sodium/hydrogen exchanger family				N
OG0002155	1	2	1					IPR000990:4/4:Family Innexin				PF00876:4/4:Innexin				N
OG0002156	2	1	1	GO:0005515:2/4:protein binding				IPR001478:2/4:Domain PDZ domain				PF00595:2/4:PDZ domain				N
OG0002157	4	0	0	GO:0004252:3/4:serine-type endopeptidase activity	GO:0006508:3/4:proteolysis			IPR002884:3/4:Domain P domain				PF01483:3/4:Proprotein convertase P-domain				N
OG0002158	2	1	1	GO:0003676:1/4:nucleic acid binding				IPR000504:1/4:Domain RNA recognition motif domain				PF00076:1/4:RNA recognition motif. (a.k.a. RRM; RBD; or RNP domain)				N
OG0002159	2	1	1					IPR025749:3/4:Domain Sphingomyelin synthase-like domain				PF14360:3/4:PAP2 superfamily C-terminal				N
OG0002160	4	0	0	GO:0003677:2/4:DNA binding	GO:0003676:1/4:nucleic acid binding			IPR007889:2/4:Domain DNA binding HTH domain; Psq-type	IPR004875:1/4:Domain DDE superfamily endonuclease domain			PF05225:2/4:helix-turn-helix; Psq domain	PF03184:1/4:DDE superfamily endonuclease			N
OG0002161	2	1	1	GO:0006396:4/4:RNA processing				IPR019007:4/4:Family WW domain binding protein 11				PF09429:4/4:WW domain binding protein 11				N
OG0002162	2	1	1					IPR007084:4/4:Domain BRICHOS domain				PF04089:4/4:BRICHOS domain				N
OG0002163	2	1	1					IPR000618:4/4:Family Insect cuticle protein				PF00379:4/4:Insect cuticle protein				N
OG0002164	1	2	1	GO:0016746:4/4:acyltransferase activity				IPR002123:4/4:Domain Phospholipid/glycerol acyltransferase				PF01553:4/4:Acyltransferase				N
OG0002165	2	1	1	GO:0042073:4/4:intraciliary transport				IPR022088:4/4:Family Intraflagellar transport complex B protein 46				PF12317:4/4:Intraflagellar transport complex B protein 46 C terminal				N
OG0002166	1	1	2													N
OG0002167	1	2	1	GO:0005975:3/4:carbohydrate metabolic process	GO:0016868:3/4:intramolecular transferase activity; phosphotransferases	GO:0071704:2/4:organic substance metabolic process		IPR005845:3/4:Domain Alpha-D-phosphohexomutase; alpha/beta/alpha domain II	IPR005844:3/4:Domain Alpha-D-phosphohexomutase; alpha/beta/alpha domain I	IPR005846:3/4:Domain Alpha-D-phosphohexomutase; alpha/beta/alpha domain III	nan&IPR005843:2/4:Domain Alpha-D-phosphohexomutase; C-terminal	PF02880:3/4:Phosphoglucomutase/phosphomannomutase; alpha/beta/alpha domain III	PF02878:3/4:Phosphoglucomutase/phosphomannomutase; alpha/beta/alpha domain I	PF02879:3/4:Phosphoglucomutase/phosphomannomutase; alpha/beta/alpha domain II	nan&PF00408:2/4:Phosphoglucomutase/phosphomannomutase; C-terminal domain	N
OG0002168	1	2	1													N
OG0002169	2	1	1	GO:0018024:4/4:histone-lysine N-methyltransferase activity	GO:0005634:4/4:nucleus	GO:0034968:4/4:histone lysine methylation	nan&GO:0008270:4/4:zinc ion binding &GO:0005515:4/4:protein binding &GO:0003677:3/4:DNA binding	IPR001214:4/4:Domain SET domain	IPR041291:4/4:Domain Histone methyltransferase; Tudor domain 1	IPR041292:4/4:Domain Histone methyltransferase; Tudor domain 2	nan&IPR007728:4/4:Domain Pre-SET domain&IPR001739:3/4:Domain Methyl-CpG DNA binding	PF18358:4/4:Histone methyltransferase Tudor domain	PF18359:4/4:Histone methyltransferase Tudor domain 1	PF00856:4/4:SET domain	nan&PF05033:4/4:Pre-SET motif&PF01429:3/4:Methyl-CpG binding domain	N
OG0002170	1	2	1	GO:0006351:4/4:transcription; DNA-templated				IPR005576:4/4:Domain RNA polymerase Rpb7-like ; N-terminal	IPR013238:4/4:Domain RNA polymerase III; subunit Rpc25			PF08292:4/4:RNA polymerase III subunit Rpc25	PF03876:4/4:SHS2 domain found in N terminus of Rpb7p/Rpc25p/MJ0397	PF14640:1/4:nan		N
OG0002171	1	2	1					IPR013162:3/4:Domain CD80-like; immunoglobulin C2-set	IPR013098:2/4:Domain Immunoglobulin I-set			PF08205:3/4:CD80-like C2-set immunoglobulin domain	PF07679:2/4:Immunoglobulin I-set domain			N
OG0002172	1	2	1	GO:0005975:4/4:carbohydrate metabolic process	GO:0016853:4/4:isomerase activity			IPR008183:4/4:Family Aldose 1-/Glucose-6-phosphate 1-epimerase				PF01263:4/4:Aldose 1-epimerase				N
OG0002173	2	1	1					IPR002716:4/4:Domain PIN domain				PF13638:4/4:PIN domain				N
OG0002174	1	0	3													N
OG0002175	1	2	1					IPR012462:4/4:Family Peptidase C78; ubiquitin fold modifier-specific peptidase 1/ 2				PF07910:4/4:Peptidase family C78				N
OG0002176	4	0	0													N
OG0002177	3	1	0	GO:0006508:3/4:proteolysis	GO:0008234:3/4:cysteine-type peptidase activity			IPR000668:3/4:Domain Peptidase C1A; papain C-terminal				PF00112:3/4:Papain family cysteine protease				N
OG0002178	2	1	1	GO:0003779:3/4:actin binding				IPR003124:3/4:Domain WH2 domain				PF02205:3/4:WH2 motif				N
OG0002179	1	2	1					IPR032436:3/4:Domain Nucleolar pre-ribosomal-associated protein 1; C-terminal domain	IPR021714:2/4:Domain Nucleolar pre-ribosomal-associated protein 1; N-terminal			PF16201:3/4:Nucleolar pre-ribosomal-associated protein 1	PF11707:2/4:Ribosome 60S biogenesis N-terminal			N
OG0002180	2	1	1	GO:0003723:4/4:RNA binding	GO:0019843:4/4:rRNA binding			IPR001912:4/4:Domain Ribosomal protein S4/S9; N-terminal	IPR002942:4/4:Domain RNA-binding S4 domain			PF00163:4/4:Ribosomal protein S4/S9 N-terminal domain	PF01479:4/4:S4 domain			N
OG0002181	2	1	1	GO:0016491:4/4:oxidoreductase activity	GO:0015074:1/4:DNA integration	GO:0006313:1/4:transposition; DNA-mediated	nan&GO:0003677:1/4:DNA binding	IPR015590:4/4:Domain Aldehyde dehydrogenase domain	IPR002492:1/4:Domain Transposase; Tc1-like	IPR038717:1/4:Domain Tc1-like transposase; DDE domain		PF00171:4/4:Aldehyde dehydrogenase family	PF01498:1/4:Transposase	PF13358:1/4:DDE superfamily endonuclease		N
OG0002183	2	1	1	GO:0003676:4/4:nucleic acid binding				IPR000504:4/4:Domain RNA recognition motif domain				PF00076:4/4:RNA recognition motif. (a.k.a. RRM; RBD; or RNP domain)				N
OG0002184	4	0	0													N
OG0002185	2	1	1													N
OG0002186	1	1	2													N
OG0002187	2	1	1					IPR003343:1/4:Domain Bacterial Ig-like; group 2				PF02368:1/4:Bacterial Ig-like domain (group 2)				N
OG0002188	4	0	0													N
OG0002189	2	1	1					IPR016009:3/4:Domain tRNA methyltransferase TRMD/TRM10-type domain				PF01746:3/4:tRNA (Guanine-1)-methyltransferase				N
OG0002190	1	1	2					IPR004245:4/4:Family Protein of unknown function DUF229				PF02995:4/4:Protein of unknown function (DUF229)				N
OG0002191	2	1	1	GO:0006468:4/4:protein phosphorylation	GO:0005524:4/4:ATP binding	GO:0004672:4/4:protein kinase activity		IPR000719:4/4:Domain Protein kinase domain				PF00069:4/4:Protein kinase domain				N
OG0002192	1	1	2	GO:0005747:4/4:mitochondrial respiratory chain complex I	GO:0006120:4/4:mitochondrial electron transport; NADH to ubiquinone			IPR019174:4/4:Family NADH dehydrogenase 1; beta subcomplex; subunit 6				PF09782:4/4:NADH:ubiquinone oxidoreductase; NDUFB6/B17 subunit				N
OG0002193	1	2	1					IPR008547:4/4:Family Protein of unknown function DUF829; TMEM53				PF05705:4/4:Eukaryotic protein of unknown function (DUF829)				N
OG0002194	1	2	1	GO:0003677:3/4:DNA binding				IPR001781:2/4:Domain Zinc finger; LIM-type	IPR001356:3/4:Domain Homeobox domain			PF00412:2/4:LIM domain	PF00046:3/4:Homeodomain			N
OG0002195	1	1	2	GO:0005524:4/4:ATP binding				IPR010448:4/4:Family Torsin				PF06309:4/4:Torsin				N
OG0002196	2	1	1													N
OG0002197	1	2	1	GO:0005515:3/4:protein binding				IPR001202:3/4:Domain WW domain				PF00397:3/4:WW domain				N
OG0002198	1	2	1	GO:0003735:4/4:structural constituent of ribosome	GO:0005840:4/4:ribosome	GO:0006412:4/4:translation		IPR001648:4/4:Family Ribosomal protein S18				PF01084:4/4:Ribosomal protein S18				N
OG0002200	1	1	2	GO:0019239:4/4:deaminase activity				IPR001365:4/4:Domain Adenosine/AMP deaminase domain				PF00962:4/4:Adenosine deaminase				N
OG0002201	1	2	1	GO:0008569:3/4:ATP-dependent microtubule motor activity; minus-end-directed	GO:0007018:3/4:microtubule-based movement	GO:0030286:3/4:dynein complex	nan&GO:0005524:1/4:ATP binding	IPR024317:4/4:Domain Dynein heavy chain; AAA module D4	IPR041589:3/4:Domain Dynein heavy chain 3; AAA+ lid domain	IPR041658:3/4:Domain Dynein heavy chain AAA lid domain	nan&IPR004273:3/4:Domain Dynein heavy chain region D6 P-loop domain&IPR041228:3/4:Domain Dynein heavy chain; C-terminal domain&IPR024743:3/4:Domain Dynein heavy chain; coiled coil stalk&IPR035706:3/4:Domain Dynein heavy chain; ATP-binding dynein motor region&IPR035699:1/4:Domain Dynein heavy chain; hydrolytic ATP-binding dynein motor region&IPR041466:1/4:Domain Dynein heavy chain; AAA 5 extension…	PF12780:4/4:P-loop containing dynein motor region D4	PF18198:3/4:Dynein heavy chain AAA lid domain	PF03028:3/4:Dynein heavy chain region D6 P-loop domain	nan&PF18199:3/4:Dynein heavy chain C-terminal domain&PF17857:3/4:AAA+ lid domain&PF12781:3/4:ATP-binding dynein motor region&PF12777:3/4:Microtubule-binding stalk of dynein motor&PF12775:2/4:P-loop containing dynein motor region&PF12774:1/4:Hydrolytic ATP binding site of dynein motor region&PF17852:1/4:Dynein heavy chain AAA lid domain	N
OG0002202	1	2	1	GO:0017176:4/4:phosphatidylinositol N-acetylglucosaminyltransferase activity	GO:0016021:4/4:integral component of membrane	GO:0006506:4/4:GPI anchor biosynthetic process		IPR007720:4/4:Family N-acetylglucosaminyl transferase component				PF05024:4/4:N-acetylglucosaminyl transferase component (Gpi1)				N
OG0002203	2	1	1					IPR019438:4/4:Family Queuosine salvage protein family				PF10343:4/4:Potential Queuosine; Q; salvage protein family				N
OG0002204	2	1	1	GO:0045454:3/4:cell redox homeostasis	GO:0016491:3/4:oxidoreductase activity	GO:0003677:1/4:DNA binding		IPR004099:3/4:Domain Pyridine nucleotide-disulphide oxidoreductase; dimerisation domain	IPR023753:3/4:Domain FAD/NAD(P)-binding domain	IPR006600:1/4:Domain HTH CenpB-type DNA-binding domain	nan&IPR007889:1/4:Domain DNA binding HTH domain; Psq-type	PF07992:3/4:Pyridine nucleotide-disulphide oxidoreductase	PF02852:3/4:Pyridine nucleotide-disulphide oxidoreductase; dimerisation domain	PF03221:1/4:Tc5 transposase DNA-binding domain	nan&PF05225:1/4:helix-turn-helix; Psq domain	N
OG0002206	3	0	1	GO:0016020:4/4:membrane	GO:0055085:4/4:transmembrane transport			IPR004156:4/4:Family Organic anion transporter polypeptide				PF03137:4/4:Organic Anion Transporter Polypeptide (OATP) family				N
OG0002207	1	2	1	GO:0006508:4/4:proteolysis	GO:0008234:4/4:cysteine-type peptidase activity			IPR003653:4/4:Domain Ulp1 protease family; C-terminal catalytic domain				PF02902:4/4:Ulp1 protease family; C-terminal catalytic domain				N
OG0002208	1	1	2	GO:0005515:4/4:protein binding	GO:0003676:3/4:nucleic acid binding			IPR000253:4/4:Domain Forkhead-associated (FHA) domain	IPR041591:4/4:Domain OCRE domain	IPR000467:3/4:Domain G-patch domain		PF17780:4/4:OCRE domain	PF00498:4/4:FHA domain	PF01585:3/4:G-patch domain		N
OG0002209	2	1	1					IPR002698:3/4:Family 5-formyltetrahydrofolate cyclo-ligase				PF01812:3/4:5-formyltetrahydrofolate cyclo-ligase family				N
OG0002210	1	2	1													N
OG0002211	2	1	1					IPR020897:3/4:Domain Synapsin; pre-ATP-grasp domain	IPR020898:3/4:Domain Synapsin; ATP-binding domain			PF02750:3/4:Synapsin; ATP binding domain	PF02078:3/4:Synapsin; N-terminal domain			N
OG0002212	1	2	1					IPR006561:3/4:Domain DZF domain				PF12874:4/4:Zinc-finger of C2H2 type	PF07528:3/4:DZF domain			N
OG0002213	2	1	1	GO:0016020:4/4:membrane	GO:0005509:4/4:calcium ion binding	GO:0004571:4/4:mannosyl-oligosaccharide 1;2-alpha-mannosidase activity		IPR001382:4/4:Family Glycoside hydrolase family 47				PF01532:4/4:Glycosyl hydrolase family 47				N
OG0002214	2	1	1					IPR022207:4/4:Domain Genetic suppressor element-like				PF12540:4/4:Protein of unknown function (DUF3736)				N
[truncated: 19,171 more rows]
